# Supplementary material for: The nutrition and health risks faced by pregnant adolescents: Insights from a cross-sectional study in Bangladesh
Source: PLoS One. 2017 Jun 8;12(6):e0178878. doi: 10.1371/journal.pone.0178878 (PMC5464569; doi:10.1371/journal.pone.0178878)
Supplement: S1 Data — (XLSX) [file pone.0178878.s003.xlsx]

## Sheet: Variables
Variable name	Variable label
A01	A1 Household Number
C01	C1 What was your age when you first got married?
C04	C4 What was your age when your first child was born?
D04	D4 Was (NAME) delivered by caesarian, that is, they cut your belly
	open to take
D14	D14 When (NAME) was born, was s/he very large, larger than average,
	average, sma
D15	D15 Have you received ANC during last pregnancy?
D19	D19 How many times did you did you receive ANC during last
	pregnancy?
D31_A02	D31_A02 Eat additional amount of food (Own said)
D31_A03	D31_A03 Taking weight (Own said)
D31_A06	D31_A06 Taking IFA (Own said)
D31_A07	D31_A07 Taking Calcium (Own said)
D42	D42 Have you ever been visited at home by this woman?
D43_01	D43_01 Have you ever been visited at home by this woman?
D48	D48 Have you ever been visited at home by this woman?
D49	D49 How many times did she visit you during this pregnancy?
E04A	E04_A Did you buy the Iron tablets or did you get them for free?
E04B	E04_B Did you buy the Calcium tablets or did you get them for free?
H06	H6 Have you ever heard about iron-folic acid (IFA) tablets?
H08	H8 For how many months a pregnant woman should take IFA tablets?
H10	H10 Have you ever heard about calcium tablets?
H12	H12 For how many months a pregnant woman should take Calcium
	tablets?
L02_1	Onwership of land
L02_2	Onwership of house
L02_4	Onwership of animals
L02_5	Onwership of small animals
L032	decision making on buying animal source foods
L033	decision making on buying cooking oil
L034	decision making on buying medicine for yourself
L035	decision making on buying medicine for the children
L036	decision making on what food is prepare every day
L037	decision making on if you have to work to earn money
L038	decision making on visiting other family members
L039	decision making on seeing a doctor or visiting a dispenary when you are pregnant
P1_3	maternal weight
P1_4	maternal height
N2_022	What symptoms did you experience after delivery- Visual disturbance
N2_027	What symptoms did you experience after delivery- Fever
N2_028	What symptoms did you experience after delivery- Abdominal/uterine pain/tenderne
N2_0211	What symptoms did you experience after delivery- Dysuria or flank pain
N2_0212	What symptoms did you experience after delivery- Headache
N2_0218	What symptoms did you experience after delivery- Fatigue/weakness/lethargy
N2_0222	What symptoms did you experience after delivery- Nausea/ Vomiting
N2_0223	What symptoms did you experience after delivery- Dizziness
N3022	What symptoms did your child experience after delivery- Breathing difficulty
N3027	What symptoms did your child experience after delivery- Fever
N3029	What symptoms did your child experience after delivery- Umbilical cord infection
N30210	What symptoms did your child experience after delivery- Skin infection
N30211	What symptoms did your child experience after delivery-Jaundice/yellow color of skin
N30212	What symptoms did your child experience after delivery- Vomiting/diarrhea
tcode	commune
ATpaird	District
hhmember	number of household member
hhadult	Number of adults in the household
moage	maternal age
teen	maternal age in categories cut off at 20 years
moeducat	maternal education categories
moeducat1	moeducat==never attend school
moeducat2	moeducat==primary school
moeducat3	moeducat==secondary school
moeducat4	moeducat==high shool or higher
moocc	maternal occupation categories
nochild	how many living children do you have
parity	how many living children do you have (3groups)
parity1	parity== 1.0000
parity2	parity== 2.0000
parity3	parity== 4.0000
FI2cat	food security 2 categories
ses3	3 quantiles of ses
ses31	ses3== 1.0000
ses32	ses3== 2.0000
ses33	ses3== 3.0000
decision	total score of decision making power
decision1	decision making power in 2 categories
owner	total score of ownership of assets
owner1	ownership of assets in 2 categories
ANCearly	Received ANC from the first trimester
ANCfull	Received at least 4 ANC visits
know_IFA	knowledge score of IFA
know_ca	knowledge score of calcium
monthIFA	Actual number of months RDW consumed IFA
monthca	Actual number of months RDW consumed calcium
know_diver	knowledge score of food diversity
foodg	Number of food groups women should eat every day
foodgr	% know women should consumed ≥5 food groups
birthplace	where did you give birth to this child
skilled_staff	Skilled birth attendance
BMI	maternal BMI
bmicat	maternal BMI in 2 categories
couldo7day	Postnatal functional ability score Within 1-7 days
couldo15day	Postnatal functional ability score Within 8-15 days
couldo30day	Postnatal functional ability score Within 16-30 days
couldo42day	Postnatal functional ability score Within 31-42 days
couldo	Total functional ability score
lbw	perception about child birth weight
chagem	child age in month
gender	chidl sex
haz	Length/height-for-age Z-score
waz	Weight-for-age Z-score
whz	Weight-for-length/height Z-score
stunt	stunting
uweight	underweight
waste	wasting
earlybf	Early initiation of breastfeeding
exclbf	infants 0-5 mo fed exclusively with breastmilk
bottle	children 0-23 mo fed with a bottle
prelacteal	prelacteal feeding

## Sheet: Data
A01	C01	C04	D04	D14	D15	D19	D31_A02	D31_A03	D31_A06	D31_A07	D42	D43_01	D48	D49	E04A	E04B	H06	H08	H10	H12	L02_1	L02_2	L02_4	L02_5	L032	L033	L034	L035	L036	L037	L038	L039	P1_3	P1_4	N2_022	N2_027	N2_028	N2_0211	N2_0212	N2_0218	N2_0222	N2_0223	N3022	N3027	N3029	N30210	N30211	N30212	tcode
1	15	18	0	2	1	3	1	0	1	1	1	0	0		1		1	5	1	5	0	0	0	1	0	0	0	0	1	1	0	0	56.6	157.7	1	0	1	0	0	0	0	0	1	0	1	0	0	0	61
2	14	17	0	1	1	3	1	0	1	1	1	0	0				1	3	1	3	0	0	0	0	0	0	1	1	1	1	1	1	34.7	143.8	0	0	0	0	0	0	0	0	1	0	0	0	0	0	61
3	18	19	0	1	1	3	1	0	1	1	1	1	1	0		0	1	5	1	5	0	0	0	0	1	1	1	1	1	1	1	1	43.8	148.3	0	0	0	0	0	0	0	0	1	1	0	0	0	0	61
4	14	15	0	2	1	3	0	0	1	0	1	1	1	1			1	5	1	5	0	0	1	1	1	1	1	1	1	1	1	1	50.7	145	0	1	0	0	1	1	0	0	0	0	0	0	0	0	61
5	16	18	0	1	1	4	0	0	0	0	1	1	1	2	0		1	7	1	7	0	0	1	1	0	0	0	0	0	0	0	1	50.1	150.1	0	0	1	0	0	0	0	0	0	0	0	0	0	0	61
6	14	16	0	0	1	8	0	0	0	0	1	4	1	2	0	0	1	6	1	6	0	0	1	1	1	1	1	1	1	1	0	1	57.6	157.9	0	0	1	0	1	0	0	0	0	0	0	0	0	0	61
7	17	18	0	1	1	4	1	1	1	1	1	1	1	1			1	6	1	6	0	0	0	1	1	1	1	1	1	1	1	1	52.5	158.1	0	0	1	0	0	0	0	0	0	0	0	0	0	0	61
8	16	17	0	1	1	4	0	0	0	0	1	2	1	2	1	0	1	3	1	3	0	0	0	1	1	1	1	1	1	1	1	1	48.2	152.3	0	0	0	0	0	0	0	0	0	0	0	0	0	0	61
9	15	18	1	2	1	6	1	1	1	1	1	3	1	3	0	0	1	7	1	4	0	0	0	1	1	1	1	1	1	1	1	1	76.5	155.4	0	0	0	0	1	1	0	0	0	0	0	0	0	0	61
10	15	17	0	1	1	3	1	1	1	1	1	2	1	2	1	0	1	7	1	7	0	0	0	1	0	1	1	0	1	0	0	1	46.3	149.7	0	0	0	1	0	1	0	1	0	1	0	0	0	0	61
11	17	19	0	2	1	5	1	1	1	1	1	0	1	2	0	0	1	5	1	5	0	0	0	0	1	1	1	1	1	1	1	1	56.8	157.1	0	0	1	0	0	0	0	0	1	0	0	0	0	0	61
12	21	22	0	1	1	6	1	1	1	1	1	0	1	0	1	0	1	6	1	6	0	0	0	0	1	1	1	1	1	1	1	1	43.8	148.6	0	0	0	0	0	1	0	0	0	0	0	0	0	0	61
13	15	16	0	0	1	3	1	0	0	0	1	3	1	2	1	1	1	3	1	3	1	0	0	1	0	0	0	0	1	1	1	1	38.7	144.2	0	0	0	0	0	0	0	0	0	0	0	0	0	0	61
14	14	21	0	0	1	7	1	0	1	1	1	2	1	2	1	1	1	10	1	10	0	0	1	1	1	1	1	1	1	1	1	1	43.3	151.5	0	0	0	0	1	0	0	0	1	0	0	0	0	0	61
15	17	18	1	0	1	7	1	1	1	1	1	0	1	0	0	0	1	6	1	1	0	0	0	1	0	0	1	1	0	0	0	0	44.6	149.7	0	0	1	0	0	0	0	0	0	1	0	0	1	0	61
16	14	17	0	1	1	10	1	0	1	1	1	1	0		1	1	1	8	1	6	0	0	0	0	0	0	0	0	0	0	0	0	37.8	147.8	0	0	0	0	0	0	0	0	0	0	0	1	1	0	61
17	16	16	0	2	1	2	1	0	1	1	1	1	0		1	1	1	5	1	5	0	0	0	0	0	0	0	0	0	0	0	0	36.6	147.5	0	0	0	0	0	0	0	0	0	0	0	0	0	0	61
18	15	17	1	1	1	2	1	0	1	1	1	1	0		1	1	1	4	1	5	0	0	0	1	0	0	0	0	1	0	0	1	44.1	154.2	0	1	0	0	0	1	0	0	0	1	0	0	0	0	61
19	15	17	0	1	1	1	0	0	0	0	0		0		0	0	1	4	1	4	0	0	0	0	0	0	0	0	0	0	1	0	45.8	157.1	0	0	0	0	0	1	0	0	0	0	0	0	0	0	61
20	15	16	1	1	1	4	1	0	0	0	1	0	0		1	1	1	6	1	6	0	0	0	0	0	0	0	0	1	0	0	0	50.4	144.1	0	1	1	0	0	1	0	0	0	0	0	0	0	0	61
21	27	30	0	2	1	3	1	0	1	1	1	2	0				1	5	1	5	0	0	0	0	0	1	1	1	1	1	1	1	37.4	144.3	0	0	0	0	0	1	1	1	0	0	0	0	0	0	61
22	16	18	0	2	1	4	1	0	1	1	1	3	0		1		1	3	1	3	0	0	0	0	0	0	1	1	1	0	0	1	41.5	145.7	0	0	0	0	0	0	0	0	0	0	0	0	0	0	61
23	19	20	1	2	1	5	1	0	1	1	1	3	0		1	0	1	3	1	3	0	0	0	0	0	0	0	0	0	0	0	0	45.3	156.5	0	0	1	0	0	1	0	1	0	0	0	0	1	1	61
24	14	19	0	2	1	8	1	0	0	0	1	3	0		1	1	1	5	1	5	0	0	0	0	0	0	0	0	1	1	1	1	42.8	147.4	0	0	0	0	0	0	0	0	0	0	0	0	0	0	61
25	16	24	0	1	1	8	1	0	1	1	1	1	1	3	1	1	1	6	1	6	0	0	0	1	0	0	1	1	1	1	1	1	46.5	144.4	0	0	0	0	0	0	0	0	0	0	0	0	0	0	61
26	14	16	0	1	1	3	0	0	0	0	1	2	0		0	0	1	4	1	4	0	0	0	1	1	1	1	1	1	1	1	1	46.9	152	0	1	1	0	1	0	0	0	1	1	0	0	0	0	61
27	13	17	0	0	1	4	0	0	1	1	1	3	0		0	0	1	4	1	4	0	0	0	0	1	1	1	1	1	1	0	0	44.6	149.3	0	0	1	0	1	0	0	1	0	0	0	0	0	0	61
28	15	19	1	1	1	5	1	0	0	0	1	3	1	0	0	0	1	5	1	5	0	1	1	1	0	0	0	0	0	1	0	0	38.6	142.1	0	0	1	0	0	0	0	0	0	0	0	0	0	0	61
29	15	23	1	0	1	6	0	0	1	1	1	2	1	3	0	0	1	3	1	4	0	0	0	1	1	1	1	1	1	0	0	1	42.6	140.4	0	0	0	0	0	1	0	0	0	1	0	0	0	0	61
30	15	20	0	1	1	2	0	0	0	0	1	4	1	6	0	0	1	4	1	5	0	0	0	1	0	0	0	0	1	0	0	0	51.5	156.8	0	1	0	0	0	1	0	0	0	1	0	0	1	0	61
31	14	15	0	0	1	2	1	0	1	1	1	3	1	10	0	0	1	9	0		0	0	0	1	1	1	1	1	1	1	1	1	40.5	148.7	0	1	1	0	1	1	0	0	0	0	0	0	1	0	61
32	18	20	0	1	1	4	0	0	0	0	1	2	1	3	1	1	1	9	1	9	0	0	0	1	1	1	1	1	1	1	1	1	47.9	155.6	0	1	1	0	0	0	0	0	0	1	0	0	0	0	61
33	14	17	0	2	1	2	1	0	0	0	0		1	1	0	0	1	3	1	3	0	1	0	1	1	1	1	1	1	0	0	0	37.1	144.4	0	0	0	0	0	1	0	1	0	0	0	0	0	0	61
34	18	20	0	1	2		1	0	1	0	0		0		1		1		1		0	0	0	0	0	0	1	1	0	0	0	0	35.9	140.1	0	1	0	0	1	1	0	0	0	1	0	0	0	0	61
35	16	21	0	1	1	2	0	0	0	0	1	0	0				1		1		0	0	0	0	0	0	0	0	0	0	0	0	40	153	0	1	1	1	0	1	0	0	0	1	0	0	0	1	61
36	16	20	0	1	1	2	0	0	0	0	0		0		1	1	1	5	1	5	0	0	0	1	1	1	1	1	1	1	1	0	45.1	141.2	0	0	1	0	0	1	0	0	0	1	0	0	0	0	61
37	12	29	0	1	1	2	1	0	0	0	1	2	0				1		1		0	0	1	1	1	1	1	1	1	1	1	1	55.3	151.2	0	0	0	0	0	0	0	0	0	0	0	0	0	0	61
38	12	14	0	2	1	2	1	0	0	0	0		0			1	1	3	1	3	0	0	1	1	1	1	1	1	1	1	1	1	36.6	146	0	0	1	0	0	0	0	0	0	0	0	0	0	0	61
39	26	27	0	0	1	1	0	0	0	0	0		0		0	0	1	4	1	3	0	0	0	0	0	0	0	0	0	0	0	0	48.5	153.6	0	0	0	0	0	0	0	0	0	1	0	0	0	0	61
40	15	23	0	1	1	4	0	0	1	1	1	4	1	10	1	1	1	3	1	4	0	0	0	0	0	0	0	0	0	0	0	0	47	151.2	0	0	0	0	0	0	0	0	0	0	0	0	0	0	61
41	17	18	0	1	2		0	0	0	0	0		0				0		0		0	0	0	0	0	0	0	0	0	0	0	0	44.1	155.4	0	0	0	0	0	0	0	0	0	0	0	0	0	0	61
42	15	16	0	0	2		0	0	0	0	0		0				0		0		1	0	0	0	0	0	0	0	0	0	0	0	42.8	140.1	0	0	0	0	0	0	0	0	0	0	0	0	0	0	61
43	15	18	0	2	2		1	0	0	0	0		0				1	8	1	3	0	0	0	1	0	0	0	0	0	1	1	0	43.5	152.4	0	0	1	0	0	0	0	0	0	0	0	0	0	0	61
44	16	20	0	2	1	20	1	0	1	1	0		0		1		1	5	0		0	0	0	0	0	0	0	0	0	0	0	0	50.6	152.1	0	1	0	0	0	0	0	0	0	1	0	0	1	0	61
45	16	18	0	2	2		1	0	1	1	0		0				1	5	1	5	0	0	1	0	0	0	0	0	0	0	0	0	44.2	146.3	0	0	1	1	0	1	0	0	0	0	0	1	0	0	61
46	12	15	0	2	2		0	0	0	0	0		0				1	3	0		0	0	0	0	1	1	1	1	1	1	1	1	49.1	153.3	1	0	0	0	0	0	0	0	0	0	0	0	0	0	61
47	13	22	0	2	2		1	0	0	0	0		0		1		1	6	1	6	0	0	0	1	0	0	1	1	1	1	1	1	45.2	153.3	1	0	0	0	0	0	0	0	0	0	0	0	0	0	61
48	14	15	0	2	2		0	0	0	0	0		0				0		0		0	0	0	1	1	1	1	1	1	1	0	0	49	156.2	0	0	1	0	1	0	0	0	0	0	0	0	1	0	61
49	20	21	0	2	2		0	0	0	0	0		0				0		0		0	0	0	0	0	0	0	0	0	0	0	0	48.2	162.2	0	0	0	0	0	1	0	1	0	1	0	0	0	0	61
50	19	25	0	0	2		0	0	0	0	0		0				1	6	0		0	0	0	1	0	1	1	1	1	0	1	1	44.9	145.7	0	0	0	0	0	0	0	0	0	0	0	0	1	0	61
51	16	17	1	1	1	4	1	0	0	0	1	1	1	1	0	0	1	7	1	7	0	1	1	1	0	0	0	0	0	0	0	0	38.5	148.4	1	0	1	0	1	1	0	1	0	0	0	0	0	0	61
52	15	19	0	1	1	9	1	0	0	0	1	4	1	6			1	10	1	10	0	0	0	0	1	1	1	1	1	1	1	1	40.7	147.6	0	0	1	0	1	0	0	0	0	0	0	0	0	0	61
53	17	18	0	1	1	1	1	0	1	1	1	1	1	1	0	0	1	4	1	4	0	0	0	0	0	0	0	0	0	0	0	0	51.3	156.7	0	0	0	0	0	0	0	0	0	0	0	0	0	0	61
54	14	17	0	1	1	8	0	0	1	1	1	6	1	15	1		1	5	1		0	0	0	1	1	1	1	1	1	1	1	1	46.9	152	0	0	1	0	1	0	0	0	0	0	0	0	0	0	61
55	14	17	0	0	1	7	0	0	1	1	1	1	1	3	1	1	1	4	1	3	1	1	1	1	0	1	1	1	1	1	1	1	52.9	158.7	0	0	0	0	0	0	0	0	0	1	0	0	1	0	61
56	18	22	0	0	1	6	1	0	1	1	1	0	1	3	1	1	1	4	1	4	0	0	0	1	0	0	0	0	1	0	0	0	63.1	164.4	0	0	0	0	0	0	0	0	0	0	0	0	0	0	61
57	18	20	0	2	1	6	1	0	1	0	1	7	1	6	0	0	1	6	1	5	0	0	0	1	0	0	0	0	1	0	0	0	51.8	145.8	0	0	0	0	0	0	0	0	1	0	0	0	1	0	61
58	16	20	0	1	1	5	0	0	0	0	0		0		0	0	1	5	1	5	0	0	0	0	0	1	1	1	0	0	1	1	52.1	151.1	0	0	0	0	0	0	0	0	0	0	0	0	0	0	61
59	18	19	0	1	1	4	1	1	1	1	1	1	1	1	1	0	1	8	1	3	0	0	0	0	0	0	0	0	0	0	0	0	47.8	154.8	0	1	1	0	0	1	0	0	1	0	0	0	0	0	61
60	16	18	1	1	1	3	1	1	1	1	0		1	2	1		1	5	1		0	0	0	0	0	0	0	0	0	0	0	0	36	148	1	1	1	0	1	1	0	1	1	0	0	0	0	0	61
61	12	19	0	2	1	6	1	0	0	0	1	2	1	3	0	0	1	6	1	3	0	1	1	1	1	1	1	1	1	1	1	1	50.8	150.1	0	0	1	0	1	1	0	0	0	0	0	0	0	0	61
62	16	18	0	1	1	6	1	0	0	0	1	5	1	10		0	1		1		0	1	0	1	0	0	0	0	0	0	0	0	50.1	148.5	0	0	1	0	1	1	0	0	0	0	0	0	0	0	61
63	15	17	0	0	1	9	1	1	0	0	1	8	1	5	1	1	1	4	1	4	1	1	1	1	0	0	0	0	0	0	0	0	47.8	149.4	0	0	0	0	0	0	0	0	0	1	0	0	0	0	61
64	21	22	0	0	1	2	1	1	0	0	1	4	1	4	1	1	1	5	1	5	0	0	0	0	0	1	0	0	1	0	0	1	41.3	151.3	0	0	1	0	0	0	0	0	0	0	0	0	0	0	61
65	17	19	0	1	1	4	1	0	0	0	1	2	1	2			1		1		0	0	0	0	1	0	0	1	1	0	0	0	41.5	141.9	0	0	0	0	0	0	0	0	0	0	0	0	0	1	61
66	16	18	0	2	1	3	1	0	1	1	1	3	1	4	1	1	1	10	1	10	0	0	1	1	1	1	1	1	1	1	1	1	65.6	150.2	0	0	1	0	1	0	0	0	0	0	0	0	0	0	61
67	13	15	0	0	1	11	1	1	1	1	1	4	1	3	1	1	1	6	1	6	0	0	0	0	0	0	0	0	1	1	0	0	51.3	153.3	0	0	0	0	0	0	0	0	0	0	0	0	0	0	61
68	16	17	0	1	1	6	0	1	0	0	1	4	0			1	1	4	1	5	1	1	1	1	0	0	0	0	0	0	0	0	50.8	156	0	0	1	0	0	0	0	0	0	0	0	0	0	0	61
69	18	20	1	2	1	10	1	1	0	0	1	4	1	4	0	0	1	8	1	6	1	1	0	0	1	0	1	1	1	1	1	0	72.4	155.8	0	0	0	0	0	0	0	0	0	0	0	0	0	0	61
70	15	17	0	1	1	7	1	0	1	1	1	3	1	1	1	1	1	5	1	5	0	0	1	1	0	0	0	1	1	0	1	0	39.2	148.4	1	0	0	0	0	0	0	0	0	0	0	0	0	0	61
71	16	18	0	1	1	2	1	0	1	1	1	2	1	2			1		1		0	1	0	1	1	0	1	1	1	0	0	0	45.4	151.1	0	1	0	1	0	0	0	0	0	0	0	0	0	0	61
72	17	18	0	2	1	4	1	0	1	1	0		1	2	1	1	1	4	1	4	0	0	0	0	1	0	0	0	1	0	0	0	33.8	142.8	0	1	0	0	1	0	1	1	0	1	0	0	0	0	61
73	13	15	0	1	1	2	0	0	0	0	1	10	1	1	0	0	1	10	1	8	1	1	1	1	0	0	0	0	1	0	0	0	42.7	145.1	1	1	0	1	1	1	1	1	1	1	0	0	1	0	61
74	19	20	0	2	1	10	1	0	0	0	1	4	1	4	1	1	1	10	1	10	0	1	0	1	0	0	0	0	1	0	0	0	52.8	151.1	0	0	1	1	0	0	0	0	0	0	0	0	0	0	61
75	13	14	0	1	1	6	1	1	1	1	1	1	1	3	1	1	1	6	1	6	0	0	0	0	0	0	0	0	0	0	0	0	39	147.3	1	0	0	0	0	1	0	0	0	0	0	0	0	0	61
76	14	18	0	1	1	6	1	0	1	1	1	3	1	6	1	1	1	5	1	5	0	0	0	1	1	1	1	1	1	0	0	0	42	140.3	0	0	1	0	0	1	0	0	0	0	0	0	1	0	61
77	15	16	1	1	1	4	1	1	0	0	1	1	1	3	1	1	1	3	1	5	0	0	0	0	0	1	0	1	1	1	0	0	40.8	160.8	0	1	1	1	1	1	1	1	0	0	0	0	0	0	61
78	13	14	0	0	1	1	1	0	0	0	1	1	1	2			1	3	1	4	0	0	0	0	0	0	1	1	1	0	1	1	52.2	140.7	0	0	1	0	0	1	0	0	1	0	0	0	0	0	61
79	14	15	1	2	1	4	1	0	0	0	1	4	1	10	1	0	1	5	1	5	0	1	0	0	1	1	1	1	1	0	0	0	34.3	141	1	1	0	0	1	1	0	1	0	0	0	0	0	0	61
80	17	18	0	0	1	3	0	0	0	0	1	3	1	4	1	1	1	4	1	7	0	0	0	0	1	1	1	1	1	0	1	1	32.7	145.2	0	0	0	0	0	0	0	0	1	0	0	0	0	0	61
81	15	18	0	1	1	5	1	0	0	0	1	3	1	8	0	0	1	6	1	6	0	1	0	1	0	0	0	0	1	1	1	1	43.2	154.5	0	0	0	0	0	0	0	0	0	1	0	1	0	0	61
82	15	17	0	2	1	9	1	0	0	0	1	2	1	4	1	1	1	5	1	5	0	0	0	0	0	0	0	0	0	0	0	0	36.6	154.6	0	0	0	0	0	0	0	0	0	0	0	0	0	0	61
83	18	19	0	1	1	7	1	0	1	1	1	2	1	5	1	0	1	4	1	4	0	0	0	1	0	0	0	0	1	0	1	0	47.1	154.6	0	0	1	0	0	1	0	0	0	0	0	0	0	0	61
84	14	16	0	0	1	6	1	0	1	1	1	3	1	2	1	1	1	2	1	2	0	0	0	1	1	1	1	1	1	1	1	1	44	145.1	0	0	0	0	0	0	0	0	0	1	0	1	0	0	61
85	16	17	0	1	2		0	0	0	0	0		0				0		0		0	0	0	0	0	0	0	0	0	0	0	1	43.8	150.4	0	0	0	0	0	1	0	0	0	0	0	0	0	0	61
86	18	19	0	2	1	7	0	0	1	1	1	2	0		0	0	1	8	1	1	0	0	1	1	1	1	1	1	1	1	1	1	46.6	145.6	0	0	0	0	0	0	0	0	1	0	0	0	0	0	61
87	18	22	0	0	1	9	0	0	0	0	1	5	1	10	1	1	1	6	1	6	0	0	0	1	0	0	0	0	1	1	1	0	46.6	146.4	0	0	1	0	1	0	0	0	0	0	0	0	0	0	61
88	16	18	0	0	1	6	1	0	0	0	1	5	1	5	1	0	1	4	1	3	0	0	0	0	1	1	1	1	1	1	0	1	45.2	141	0	0	1	0	0	1	0	0	1	0	0	0	0	0	61
89	20	21	0	0	1	5	1	1	1	1	1	3	1	4	1	1	1	4	1	4	0	0	0	0	0	0	0	0	0	0	0	0	38	145	0	1	0	0	0	1	0	0	1	0	0	0	0	1	61
90	25	36	0	0	1	5	1	0	1	1	1	5	1	10	0	1	1	5	1	5	0	0	0	1	0	0	0	0	1	0	0	0	55	149.1	0	1	0	0	0	1	0	1	1	0	0	0	1	0	61
91	18	19	0	1	1	12	0	1	0	0	1	3	1	3	0	0	1	1	1	1	0	0	0	1	1	1	1	1	1	1	1	1	66.8	156.7	0	0	1	0	0	0	0	0	0	0	0	0	0	0	61
92	17	18	0	0	1	6	0	0	0	0	1	4	1	3	1	1	1	3	1	3	0	0	0	0	1	1	0	0	0	0	1	1	61	151.4	0	0	1	0	0	0	0	0	0	0	0	0	1	0	61
93	18	22	0	1	1	5	1	1	1	1	1	2	1	2	1	1	1	5	1	5	0	0	0	1	1	1	1	1	1	1	0	0	89.2	154.9	0	1	1	1	1	0	0	0	0	0	0	0	0	0	61
94	14	17	0	2	1	15	1	0	0	0	1	12	1	7	0	0	1		1		0	0	1	1	1	1	1	1	1	1	0	0	66.7	157.1	0	0	1	0	0	0	0	0	0	0	0	0	0	0	61
95	17	23	0	0	1	2	0	0	0	0	1	15	1	15	0	0	1	5	1	5	0	0	0	1	1	1	1	1	1	1	1	1	58.1	147.2	0	0	1	0	0	0	0	0	0	0	0	0	0	0	61
96	17	19	0	1	1	6	1	0	1	1	1	2	1	2	1	1	1	8	1	8	0	0	0	0	0	0	1	0	0	0	0	0	53.6	160	0	0	0	0	0	1	0	0	1	0	0	0	0	0	61
97	15	19	0	2	2		0	0	0	0	0		0				0		0		0	0	0	0	0	0	1	1	1	0	0	0	39.7	146	0	0	0	0	0	1	0	0	0	0	0	0	0	0	61
98	14	17	0	1	1	6	1	0	1	1	1	3	1	10	1	1	1	5	1	5	0	0	0	1	0	0	0	0	0	0	1	1	34	144.9	0	0	0	0	0	0	0	0	0	0	0	0	0	0	61
99	13	15	0	1	1	9	1	0	1	1	1	2	1	10	1	1	1	5	1	5	0	0	0	1	0	0	0	0	1	1	0	0	40.7	146.6	0	0	0	0	0	0	0	0	0	0	0	0	0	0	61
100	14	16	0	2	1	7	1	0	0	0	1	3	1	20	1	1	1	2	1	9	0	0	0	1	0	0	0	0	1	0	0	0	47.2	148.8	0	0	1	0	1	1	1	1	0	0	0	1	0	0	61
101	17	19	1	2	1	7	0	1	1	1	1	1	1	0	0	0	1	10	1		0	0	0	0	0	0	1	1	1	1	1	1	48.8	154.5	0	0	0	1	1	1	0	0	1	1	0	0	0	0	77
102	19	22	1	1	1	6	0	1	1	1	1	1	1	1	0	0	1	9	1	8	0	0	0	1	1	1	1	1	1	1	1	1	48.1	147.8	1	1	1	1	1	1	0	1	1	1	0	0	0	1	77
103	17	19	1	2	1	3	0	0	0	0	1	0	1	0	0	0	1		1		0	0	0	0	0	0	0	0	0	0	0	0	54.4	155.4	0	1	1	1	0	1	0	0	0	1	1	0	1	0	77
104	11	14	0	1	1	7	0	0	1	1	1	10	1	0	1		1	5	1	5	1	0	0	0	1	1	1	1	1	1	1	1	48.6	146.4	1	1	1	1	1	1	0	0	1	1	0	1	0	0	77
105	15	17	0	1	1	6	1	0	0	0	1	2	1	9	1	1	1	5	1	5	0	0	0	0	1	0	1	1	1	1	1	1	39.4	145.6	0	1	0	0	1	1	0	0	1	1	0	0	0	0	77
106	16	18	0	1	1	7	1	0	0	0	1	2	1	2	1	0	1	4	1	4	0	0	1	0	1	1	1	1	1	1	1	1	48.9	156.3	0	0	0	0	0	0	0	0	1	0	0	0	0	0	77
107	16	19	0	2	1	3	1	0	0	0	1	1	1	1	1		1	2	1	2	0	0	0	0	0	0	0	0	0	0	0	0	39.2	149.3	0	1	0	0	1	1	0	0	0	1	0	0	0	0	77
108	24	25	0	0	1	8	1	0	0	0	1	3	1	2	1		1	6	1	6	0	0	0	1	0	0	0	0	0	0	0	0	51.3	148.6	0	0	0	0	0	0	1	0	1	1	0	1	1	0	77
109	18	20	0	1	1	4	1	0	1	1	1	3	1	5	0	0	1	7	1	7	0	0	0	0	0	0	1	1	0	1	0	1	37.7	149.3	0	0	0	0	0	0	0	0	0	0	1	0	0	0	77
110	19	22	0	1	1	5	1	0	0	0	1	3	1	3	1	1	1	4	1	4	0	0	0	0	0	0	0	0	0	0	0	0	42.8	146.5	0	0	0	0	0	0	0	0	0	1	0	1	0	0	77
111	16	18	0	2	1	16	1	0	0	0	1	2	1	2	1		1	8	1	8	0	0	0	0	0	0	0	0	0	0	0	0	44.9	156.3	0	0	1	0	1	0	0	0	0	0	0	0	0	0	77
112	16	18	0	1	1	5	0	1	0	0	1	0	1	2	0	0	1	5	1	5	0	0	1	0	1	1	1	1	1	1	1	1	44.1	146.8	0	0	1	1	0	1	0	1	0	0	0	0	0	0	77
113	16	19	0	2	1	8	1	0	0	0	1	2	1	2			1	5	1	5	0	0	0	0	0	0	0	0	0	0	0	0	83.1	158.5	0	1	0	0	0	1	1	1	0	1	0	0	0	0	77
114	17	19	0	0	1	12	1	0	0	0	1	1	1	2	0	0	1	4	1	4	0	0	0	1	1	1	1	1	1	1	1	1	45	141.3	0	0	0	0	1	0	0	0	0	1	0	0	0	0	77
115	18	20	0	1	1	3	1	0	1	1	1	1	1	2	0	0	1	7	1	7	0	0	1	1	1	1	1	1	1	1	1	1	50.4	154.2	0	1	0	0	0	0	0	0	0	1	0	1	0	0	77
116	22	25	0	2	1	11	1	0	0	0	1	3	1	5	1	0	1	7	1	7	0	0	0	0	1	1	1	1	1	1	1	1	61.1	148.3	0	0	1	0	0	0	0	0	1	0	0	0	1	0	77
117	18	20	0	1	1	15	0	0	0	0	1	2	1	4	1	0	1	7	1	5	0	0	0	0	0	0	0	0	0	0	0	0	49.5	154.8	0	1	0	0	1	0	0	0	0	0	0	0	0	0	77
118	14	16	0	1	1	9	1	1	1	0	1	2	1	5	0	0	1	10	1	10	0	0	0	1	1	1	1	1	1	1	1	1	44	147.1	1	0	0	1	0	1	0	0	0	1	0	0	0	0	77
119	17	23	0	0	1	7	0	0	1	1	1	1	1	1	0		1	10	1		0	0	0	1	1	1	1	1	1	1	1	1	44.9	152.6	0	0	1	0	0	0	0	0	0	1	0	0	0	0	77
120	15	17	0	0	1	9	1	1	0	0	1	2	1	8	1	1	1	4	1	4	0	0	0	0	1	1	0	0	1	1	1	1	36.2	152.1	0	1	1	0	1	1	1	1	0	1	0	0	0	1	77
121	23	25	1	2	1	4	1	0	1	1	1	1	1	3	1	1	1	5	1	5	0	0	0	0	0	0	0	0	0	1	0	0	43.4	152.3	0	0	0	0	0	0	0	0	1	0	0	0	0	0	77
122	16	19	0	2	1	7	1	0	1	1	1	2	1	4	0	0	1	7	1	7	0	0	1	1	1	1	1	1	1	1	1	1	56	154.1	0	1	0	0	1	0	1	0	0	0	0	0	0	0	77
123	18	23	0	0	1	4	1	0	0	0	1	4	1	1	1	1	1	10	1	10	0	0	0	0	0	0	0	0	0	0	0	1	44.5	152.1	0	0	1	0	1	1	0	0	0	1	0	1	0	0	77
124	15	17	0	0	1	10	0	0	0	0	1	2	1	2	1	1	1	5	1	5	0	0	0	0	0	0	0	0	0	0	0	0	40.2	138.5	0	0	1	0	1	1	0	0	0	0	0	0	0	0	77
125	14	16	1	2	1	7	0	1	1	1	1	1	1	3	0	0	1	7	1	3	0	0	0	0	0	0	1	1	0	1	1	0	58.2	153.6	0	0	0	0	0	0	0	0	0	0	0	0	0	0	77
126	16	18	0	1	1	11	0	1	1	1	1	4	1	4	1	1	1	6	1	3	0	0	0	1	0	0	1	1	1	0	1	1	47.2	159.1	0	0	1	1	0	1	0	1	0	1	0	0	0	0	77
127	16	20	0	0	1	6	1	0	0	0	1	4	1	3	1	1	1	5	1	5	0	0	0	0	0	0	0	0	0	0	0	0	49.2	157.6	1	1	1	0	0	1	0	0	0	0	0	0	0	0	77
128	19	20	0	1	1	15	1	0	0	0	1	4	1	8	0	0	1	4	1	7	0	0	0	1	1	0	1	1	1	1	1	1	44.3	151.1	1	1	1	1	1	1	1	0	1	1	0	0	1	1	77
129	14	17	0	2	1	12	1	0	1	1	1	4	1	2	0	0	1	6	1	6	0	0	1	1	1	1	1	1	1	1	1	1	59	157.6	0	0	0	0	0	0	0	0	0	0	0	1	0	0	77
130	17	22	1	0	1	6	0	1	0	0	1	1	1	0	1	1	1	4	1	4	0	0	0	1	1	1	1	1	1	1	0	0	50.7	150.1	0	0	0	0	0	0	0	0	0	0	0	1	0	0	77
131	29	32	1	2	1	16	1	0	1	1	1	2	1	2	0	0	1	7	1	7	0	0	0	0	0	0	1	1	0	1	1	1	57.7	144.6	0	0	0	0	0	0	0	0	0	0	0	0	0	0	77
132	20	22	1	1	1	7	1	1	1	0	1	4	1	5	1	0	1	10	1	10	0	0	1	0	0	1	1	1	1	1	1	1	45.9	146.5	0	0	0	0	0	0	0	1	0	0	0	0	0	0	77
133	18	21	0	2	1	7	1	1	1	0	1	4	1	5	1	1	1	10	1	10	0	0	0	0	1	1	1	1	1	1	1	1	59.1	162.9	1	1	1	1	1	1	0	1	1	0	0	0	0	0	77
134	18	19	0	1	1	11	0	0	0	0	1	6	1	1	1	1	1	5	1	5	0	0	1	1	1	1	1	1	1	1	1	1	44.1	149.3	1	0	0	0	0	0	0	0	0	1	0	1	0	0	77
135	16	18	0	0	1	4	1	0	1	1	1	2	1	3	0	0	1	4	1	2	0	0	0	1	1	1	1	1	1	1	1	1	50.2	156.3	0	0	0	0	0	0	0	0	0	0	0	0	0	0	77
136	16	17	0	1	1	12	1	0	1	1	1	2	1	1	0	0	1	4	1	4	0	0	1	1	1	1	1	1	1	1	0	0	40.6	146.4	0	0	1	1	0	1	0	0	0	0	0	0	0	0	77
137	16	26	1	2	1	9	1	1	1	1	0		0		0	0	1	7	1	7	1	1	1	1	0	0	1	1	0	1	1	1	54.2	156	0	0	0	0	1	0	0	0	0	0	0	0	0	0	77
138	16	19	0	1	1	6	1	0	0	0	1	3	1	2	1	1	1	5	1	5	0	0	0	0	1	1	1	1	0	1	0	0	54.5	152.4	0	0	0	0	0	0	0	0	0	0	0	0	0	0	77
139	18	20	0	2	1	6	1	0	0	0	1	10	1	2	1	1	1	5	1	5	0	0	0	0	0	0	0	0	0	0	0	0	56.2	156.8	0	0	0	0	0	0	0	0	0	0	0	0	0	0	77
140	18	22	0	0	1	7	1	1	1	1	1	3	1	3	1	1	1	6	1	6	0	0	0	0	0	0	0	0	0	0	0	0	55.5	156.3	0	0	0	0	0	0	0	0	1	1	0	0	0	0	77
141	18	28	1	2	1	7	1	0	1	1	1	2	1	4	1	1	1	5	1	5	0	0	0	0	0	0	1	1	1	1	1	1	45.2	141	0	0	0	0	0	0	0	0	1	1	0	0	0	0	77
142	18	22	1	1	1	9	1	0	1	1	1	1	1	1	1	1	1	5	1	5	0	0	0	1	0	0	1	1	0	1	1	1	61.1	145.1	0	0	1	1	1	0	0	0	0	1	0	1	0	0	77
143	18	20	0	2	1	12	0	0	1	1	1	1	1	1	1	1	1	6	1	6	0	0	0	0	0	0	0	0	0	0	0	0	64.4	157.5	0	0	0	0	0	0	0	0	0	1	0	0	0	0	77
144	16	18	1	1	1	14	0	1	1	1	1	1	1	1	1	1	1	9	1	9	0	0	0	0	1	0	1	1	0	1	1	1	46.1	151.4	0	1	1	1	1	1	1	1	0	1	0	0	0	1	77
145	19	22	1	2	1	11	0	0	0	0	1	1	1	1	1	1	1	6	1	6	0	0	0	0	0	0	0	0	0	0	0	0	35	142.1	0	1	1	0	1	0	0	0	0	1	0	0	0	0	77
146	14	16	0	1	1	2	0	0	1	1	0		1	1			1		1		0	0	0	0	0	0	1	1	0	0	0	1	43.1	152.1	0	0	1	0	0	0	0	0	0	0	0	0	0	0	77
147	17	21	1	1	1	1	0	0	0	0	1	3	1	7	1	1	1	6	1	6	0	0	0	0	1	1	1	0	1	1	1	1	40.4	150.9	0	1	1	0	1	1	0	0	1	1	0	0	0	1	77
148	20	24	1	0	1	7	0	0	0	0	1	2	1	1	1	1	1	9	1		0	0	0	1	1	1	1	1	1	1	1	1	45	149.8	0	1	1	1	1	1	0	0	1	1	0	1	0	0	77
149	18	20	0	1	1	11	1	0	0	0	1	0	0		1	1	1	5	1	5	0	0	0	0	0	0	0	0	1	0	0	0	34.4	142.3	0	0	0	0	0	0	0	0	1	1	0	1	1	0	77
150	20	22	1	2	1	1	1	0	0	0	1	2	1	4	0	1	1	9	1	5	0	0	0	0	0	0	1	1	1	1	1	1	46.9	151.9	0	1	0	0	0	1	0	0	0	1	0	0	0	0	77
151	16	20	0	1	1	9	1	0	1	1	1	1	1	5	1	1	1	4	1	4	0	0	0	0	1	1	1	1	1	1	1	1	49.3	148.6	0	0	0	0	1	0	1	0	0	0	0	1	0	0	77
152	18	20	0	2	1	12	0	0	1	1	1	2	1	7	1	1	1	5	1	5	0	0	0	0	0	0	1	1	0	1	1	0	53.1	152.1	0	1	1	0	1	0	0	0	0	1	0	0	0	0	77
153	16	18	1	1	1	6	1	0	0	0	1	1	1	2	0	0	1	6	1	6	0	0	0	0	0	0	1	1	0	1	1	1	58.7	165.6	0	0	0	0	0	0	0	1	1	0	0	0	0	0	77
154	15	18	0	0	1	15	0	1	1	1	1	2	1	3	1	1	1	10	1	9	0	0	0	1	1	1	1	1	1	1	1	1	43.9	142.3	0	0	0	0	0	0	0	0	0	0	0	0	0	0	77
155	16	18	0	2	1	10	1	0	1	1	1	0	1	1	1	1	1	6	1	6	0	0	0	0	1	1	1	1	1	0	1	1	47.8	158.2	0	0	0	0	0	0	0	0	1	1	0	0	0	0	77
156	15	16	0	1	1	8	1	0	0	0	1	1	1	3	1	1	1	6	1	6	0	0	0	0	0	0	0	0	1	0	0	0	47.2	157.2	0	1	1	0	0	0	0	0	0	0	0	0	0	0	77
157	16	18	0	0	1	10	0	0	0	0	1	0	1	0	1	0	1	5	1	5	0	0	0	0	0	0	0	0	0	1	0	1	49	154.3	0	0	0	1	0	1	0	0	0	0	0	1	1	0	77
158	15	23	1	2	1	6	1	1	1	1	1	2	0		1	1	1	7	1	7	1	0	1	1	1	1	1	1	1	1	1	1	55.2	157.6	0	1	1	0	1	1	0	1	0	0	0	0	0	1	77
159	14	16	1	1	1	6	1	0	1	1	1	2	1	3	1	1	1	6	1	6	0	0	0	0	0	0	1	1	0	1	1	1	57.5	148.2	0	1	1	0	1	1	0	0	1	0	0	0	0	0	77
160	16	18	0	1	1	12	0	0	1	1	1	2	1	2	1	1	1	3	1	3	0	0	0	0	0	0	0	0	0	1	0	0	50.3	153.7	0	1	0	1	0	1	0	0	1	1	0	0	0	0	77
161	14	16	0	2	1	12	1	0	0	0	1	2	1	7	0	0	1	6	1	6	0	0	1	1	1	1	1	1	1	0	0	0	43.2	150.7	0	1	0	0	1	0	0	0	0	1	0	1	1	0	77
162	17	19	0	2	1	15	0	0	0	0	1	3	1	4	0	0	1	9	1	9	0	0	0	0	0	0	0	0	0	0	0	1	62.8	154.6	0	0	0	0	0	0	0	0	0	0	0	0	1	0	77
163	19	22	0	1	1	9	1	0	0	0	1	0	1	0	0	0	1	5	1	5	0	0	0	0	0	0	1	1	0	1	1	1	51.5	156.7	0	0	0	0	0	0	0	0	0	0	0	0	0	0	77
164	16	18	0	1	1	13	1	0	1	1	1	1	1	4			1	5	1	5	0	0	0	0	1	1	1	1	1	1	1	1	55	150	0	1	0	0	0	0	0	0	0	1	0	0	0	0	77
165	26	28	1	1	1	12	1	1	1	1	1	2	1	1	1	0	1	4	1	4	0	0	0	1	1	1	1	1	1	1	1	1	64.6	157.5	0	0	0	0	0	0	0	0	1	0	0	0	0	0	77
166	18	20	0	2	1	17	0	1	0	0	1	3	1	7	0	0	1	4	1	4	0	0	0	1	0	0	0	0	0	1	0	0	51	150.7	0	0	0	1	0	0	0	0	1	0	0	0	0	0	77
167	16	18	0	1	1	12	0	0	0	0	1	2	1	0	0	0	1	6	1	6	0	0	0	0	0	0	0	0	0	0	0	0	52.8	156.5	0	0	1	0	1	1	0	0	1	0	0	0	0	0	77
168	13	15	0	0	1	6	1	1	1	1	1	5	1	1	0	0	1	9	1	8	0	0	0	1	1	1	1	1	1	1	1	1	43.4	160.6	0	1	1	1	0	1	0	1	0	1	0	0	0	0	77
169	18	23	0	0	1	8	1	1	1	1	1	5	1	2	0	0	1		1		0	0	0	1	1	1	1	1	1	1	1	1	43.9	145.5	0	0	1	0	1	1	0	1	1	1	0	0	0	0	77
170	16	18	0	0	1	10	1	0	1	1	1	3	1	3	0	0	1	6	1	6	0	0	0	0	0	0	0	0	0	0	0	0	39.6	147.6	0	1	0	0	1	0	0	1	0	0	0	0	0	0	77
171	15	18	0	0	1	10	1	1	1	1	1	5	1	1	0	0	1	10	1	7	0	0	0	0	0	0	1	1	1	0	0	1	50.7	155.6	0	0	1	1	1	1	0	1	0	1	0	0	0	1	77
172	18	20	0	2	1	8	0	0	1	1	1	2	1	1	0	0	1	8	1	7	0	0	0	1	1	1	1	1	0	1	1	1	67.9	153.9	0	0	0	0	0	0	0	0	0	0	0	0	1	0	77
173	15	16	0	1	1	6	0	0	0	0	1	0	1	2	1	1	1	4	1	4	0	0	1	1	1	1	1	1	1	1	1	1	42.1	151.2	0	0	0	0	0	1	0	1	0	1	1	0	0	0	77
174	14	16	0	2	1	5	1	0	1	1	1	3	1	3	1		1	9	1	9	0	0	0	1	0	1	1	1	0	1	0	1	62.2	151.9	0	0	1	0	0	0	0	0	1	1	0	0	0	0	77
175	16	19	0	1	1	10	1	0	1	1	1	8	1	9	1	1	1	4	1	4	0	0	0	0	0	0	0	0	0	1	1	1	50.7	160.7	0	0	1	0	0	1	0	0	0	1	0	0	0	0	77
176	15	22	1	1	1	10	1	0	1	1	1	2	1	4	0	0	1	7	1	7	0	0	0	0	0	0	1	1	0	1	1	1	49.9	147.3	0	0	0	0	0	0	0	0	0	1	0	0	0	0	77
177	18	19	0	0	1	9	1	0	1	1	1	4	1	6	0	0	1	7	1	7	0	0	1	1	1	1	1	1	1	1	1	1	50.1	157.6	0	0	0	0	0	0	0	0	0	0	0	0	0	0	77
178	21	24	1	2	1	12	1	1	0	0	1	1	1	3	0	0	1	7	1	7	0	0	0	0	0	0	0	0	0	0	0	0	42.6	147	0	0	0	1	1	1	0	0	0	0	0	0	0	0	77
179	13	16	0	0	1	4	1	0	0	0	1	1	1	1		1	1	6	1	6	0	0	0	0	1	1	1	1	1	1	1	1	52.5	143.8	0	0	0	0	0	0	0	0	0	1	0	0	0	0	77
180	16	19	0	1	1	10	1	0	0	0	1	1	1	1	1	1	1	8	1	8	0	0	0	0	1	1	1	1	1	1	0	1	46.6	156.5	0	1	0	0	1	1	0	0	1	1	0	0	0	1	77
181	17	20	1	1	1	7	0	1	0	0	1	1	1	1	1	1	1	6	1	6	0	0	0	1	1	1	1	1	1	1	1	1	40.2	150.7	0	0	1	0	0	0	0	0	0	1	0	0	0	0	77
182	17	19	0	0	1	9	1	1	1	1	1	1	1	3	0	0	1	9	1	9	0	0	0	1	1	1	1	1	1	1	1	1	51.7	151.2	0	0	0	0	0	0	0	0	0	0	0	0	0	0	77
183	18	20	0	1	1	10	1	1	1	1	1	3	1	2	0	0	1	9	1	9	0	0	0	0	1	1	1	1	1	1	1	1	36	146.1	0	0	0	0	0	0	0	0	0	1	0	0	0	0	77
184	15	17	0	0	1	9	0	0	1	1	1	3	1	1	1	1	1	10	1	10	1	0	0	1	0	0	1	1	0	0	1	1	36.4	146.2	0	0	0	0	0	0	0	0	0	0	0	0	0	0	77
185	15	16	0	0	1	10	1	0	1	1	1	1	1	4	1	1	1	5	1	5	0	0	0	0	1	1	1	1	1	1	1	1	37.7	150	0	0	1	0	1	1	0	1	1	1	0	0	0	0	77
186	15	17	0	2	1	11	1	0	1	1	1	2	1	4	1		1	4	1	4	0	0	0	0	1	1	1	1	1	1	1	1	44	142.8	0	0	1	0	0	1	0	1	0	1	0	0	0	0	77
187	18	20	0	0	1	8	1	0	0	0	1	2	1	6	1		1	6	1	3	0	0	0	0	0	0	0	0	1	1	1	1	41.4	147	0	1	0	0	0	0	0	0	0	1	0	0	0	0	77
188	16	19	0	1	1	11	0	0	0	0	1	5	1	5			1	4	1	4	0	0	0	1	0	0	0	0	1	1	1	0	73.7	165.2	0	1	1	0	0	0	0	0	0	1	0	0	0	0	77
189	21	23	0	0	1	5	0	0	0	0	1	2	1	9	1	1	1		1	9	0	0	0	0	1	1	1	1	1	1	1	1	44.4	149.2	0	0	0	0	0	1	0	0	0	1	0	0	0	0	77
190	17	19	1	2	1	7	1	0	0	0	1	2	1	3	1	0	1	5	1	3	0	0	0	0	1	1	1	1	1	1	1	1	39.6	143	0	1	1	0	0	0	0	0	0	1	0	0	0	0	77
191	17	21	1	1	1	15	0	0	0	0	1	3	1	3	1	1	1	5	1	5	0	0	0	0	0	0	0	0	1	1	1	1	68.8	157.9	0	0	0	0	0	0	0	0	0	0	1	0	0	0	77
192	16	19	0	2	1	2	0	0	1	1	1	2	1	2	1	1	1		1		0	0	0	0	0	0	0	0	0	1	0	0	43.3	160.7	0	1	1	1	1	0	0	0	1	1	0	1	0	0	77
193	17	21	1	2	1	12	1	0	0	0	1	1	1	1			1	6	1	6	0	0	0	0	1	1	1	1	1	1	1	1	55.9	150	0	1	0	0	1	1	0	0	0	1	0	0	0	1	77
194	19	24	0	1	1	9	0	0	1	1	1	1	1	0	1	1	1	9	1	9	0	0	0	0	0	0	1	1	0	1	1	1	54.2	154.3	0	0	0	0	0	0	0	0	0	1	0	0	0	0	77
195	16	18	1	2	1	6	1	0	1	1	1	2	1	4	1	1	1	5	1	5	0	0	0	0	1	1	1	1	1	1	1	1	44.1	150.7	0	1	1	0	1	1	0	0	0	1	0	0	0	0	77
196	14	15	0	0	1	7	1	1	1	1	1	1	1	5	1	1	1	9	1	4	0	0	0	0	1	1	1	1	1	1	1	1	45.6	154.9	0	0	0	1	0	1	0	1	1	1	0	0	0	0	77
197	16	18	1	2	1	6	1	0	1	1	1	2	1	4	0	0	1	5	1		0	0	0	1	0	0	1	1	0	1	1	1	75.9	153	0	0	0	0	0	1	0	0	0	1	0	0	0	0	77
198	13	16	0	1	1	2	0	1	0	0	1	2	1	4			1	3	1		0	0	0	1	1	1	1	1	1	1	0	1	43.9	152.6	0	0	0	0	0	1	0	0	0	1	0	0	0	0	77
199	15	20	0	1	1	4	0	0	0	0	1	1	1	1	1	1	1	3	1	3	0	0	0	0	0	0	0	1	1	1	1	1	57.1	151.8	0	0	0	0	1	0	0	0	0	0	0	0	1	0	77
200	16	17	1	2	1	7	1	0	1	1	1	2	1	4	0	0	1	4	1	6	0	0	0	0	0	0	0	0	0	1	1	0	46.5	151.5	0	1	0	0	0	1	1	0	0	1	0	0	0	0	77
201	11	18	0	1	1	4	1	0	0	0	1	4	1	4	0	0	1	7	1	7	0	1	1	1	1	1	0	0	1	0	1	0	41.6	149.1	0	1	1	1	1	1	0	0	0	0	0	0	0	0	94
202	18	20	0	2	1	5	1	0	0	0	1	3	1	3	1	1	1	10	1	12	1	1	0	1	0	1	1	1	1	1	0	1	38.3	150	0	1	0	0	0	0	0	0	0	1	0	0	0	0	94
203	18	19	0	1	1	4	0	0	0	0	1	3	1	3			1		1		1	1	0	0	0	1	1	1	1	1	1	1	38.3	150	0	1	0	0	0	0	0	0	0	1	0	0	0	0	94
204	18	21	0	1	1	4	0	0	0	0	1	4	1	4	0	0	1		1		1	1	0	1	1	1	1	1	1	1	1	1	38.8	148.3	0	1	0	0	1	1	0	0	0	1	0	0	0	0	94
205	17	19	0	2	1	4	1	0	1	1	1	1	1	1	1	0	1	5	1	5	0	1	0	1	1	1	1	1	1	1	1	1	48.6	152.5	1	1	1	0	1	1	0	1	0	0	0	0	1	0	94
206	14	16	0	1	1	1	0	0	1	0	1	1	1	1	0		1	5	1	5	0	1	0	1	0	0	0	0	0	0	0	0	43.2	148.5	1	1	1	0	1	1	0	1	0	0	0	0	1	0	94
207	14	15	0	2	1	6	0	0	0	0	1	2	1	2	1	1	1	9	1	9	0	0	1	1	0	0	0	0	1	1	1	1	40.7	143	0	0	0	0	0	0	0	0	0	0	0	0	0	0	94
208	19	24	0	0	1	5	0	1	1	1	1	3	1	3	0	0	1	9	1	9	0	0	0	0	0	0	0	0	0	1	1	1	49	155.7	0	0	0	0	0	0	0	0	1	0	0	0	0	0	94
209	19	20	0	2	1	4	1	0	1	1	1	2	1	2	0	0	1	4	1	4	0	0	1	1	0	0	1	1	1	1	1	1	48.3	157.8	0	0	1	0	0	0	0	0	0	1	0	0	0	0	94
210	14	15	0	2	1	7	0	1	1	1	0		0		0	0	1	2	1	3	1	1	1	1	0	0	1	1	0	1	1	1	54.8	151	0	0	1	1	0	0	1	0	0	1	0	0	1	0	94
211	15	16	0	1	1	8	0	0	0	0	1	4	1	6	0	0	1	5	1	5	1	1	0	0	1	1	1	1	1	1	1	1	41.2	142.6	0	1	0	0	0	1	0	1	0	1	0	0	0	1	94
212	17	18	0	1	1	10	1	0	0	0	1	2	1	20			1	4	1	4	1	1	0	0	1	1	1	1	1	1	1	1	50.7	163	0	1	0	0	0	0	0	0	0	0	0	0	0	1	94
213	17	23	0	1	1	4	1	0	1	1	1	3	1	2	0	0	1	4	1	4	1	1	1	1	1	1	1	1	1	1	1	1	32.7	145.1	0	1	0	0	1	0	0	0	0	1	0	0	0	1	94
214	17	20	0	0	1	4	1	0	1	1	1	1	1	1	1	0	1	5	1	5	0	1	0	0	1	1	1	1	1	0	1	1	45.5	145	0	1	1	0	0	1	0	1	0	0	0	0	0	0	94
215	16	18	0	1	1	1	0	0	0	0	0		0				1	2	1	2	0	1	0	0	1	1	1	1	1	1	1	1	45.5	151.2	0	1	1	0	0	1	0	0	0	0	0	1	0	0	94
216	21	22	0	1	1	3	1	1	1	1	1	1	1	1	1	1	1	5	1	5	0	0	0	0	0	0	1	1	0	1	1	1	45.2	150.2	0	1	0	1	0	1	0	1	0	1	0	0	0	0	94
217	14	15	0	0	1	1	0	0	0	0	1	0	1	0	1		1	6	1		0	0	0	0	1	1	1	1	1	0	0	1	47.1	145.3	1	0	1	0	0	0	1	1	0	0	0	0	0	0	94
218	14	19	1	1	1	8	1	0	1	1	1	0	1	0	1	1	1	10	1	10	0	0	1	0	0	0	0	0	0	0	0	0	51.3	152.6	0	1	0	0	1	0	0	0	0	0	0	0	1	0	94
219	15	18	0	2	1	7	1	0	1	1	1	2	1	2	1	1	1	9	1	9	0	0	1	1	0	0	0	0	0	0	1	0	65.2	155.2	0	0	0	0	0	1	0	1	0	1	0	0	0	0	94
220	14	18	0	2	1	4	1	1	1	1	1	2	1	1	1	1	1	10	1	10	0	0	0	0	0	0	0	0	1	1	0	0	47.9	157.3	0	0	1	0	0	0	0	0	0	0	0	0	0	0	94
221	21	25	0	1	1	3	0	0	1	0	1	1	0				1	3	1	3	0	1	0	1	1	1	0	0	1	1	1	1	33.9	144.5	1	1	1	0	1	1	0	1	0	0	0	0	0	0	94
222	18	19	0	0	1	5	0	1	1	1	1	2	1	4	1	1	1	2	1	2	0	0	1	1	0	0	0	0	1	0	0	0	37.9	146.3	0	0	1	1	0	0	0	0	1	0	0	0	0	0	94
223	17	19	0	2	1	5	0	0	1	1	1	1	1	2	0	0	1	2	1	2	0	0	0	0	0	0	0	0	0	0	0	0	41.6	155.2	0	1	0	0	1	1	0	1	0	1	0	0	0	0	94
224	15	21	0	2	1	3	0	1	1	1	1	11	1	6	1	1	1	4	1	4	1	1	1	0	0	0	0	0	0	0	0	1	39.7	145	0	1	0	0	0	1	0	0	0	1	0	0	0	0	94
225	19	21	0	2	1	6	1	1	1	1	1	2	1	2	1	0	1	4	1	4	0	1	0	0	1	1	1	1	1	1	1	1	60.2	160.2	1	1	1	1	1	1	0	1	0	1	0	0	1	0	94
226	16	27	0	0	1	2	0	1	1	1	1	4	0				1		1		1	1	1	0	0	0	0	0	1	0	0	1	40	144.2	0	1	0	0	0	0	0	0	0	1	0	0	0	0	94
227	18	20	0	2	1	4	1	0	1	0	0		0				1		1	9	1	1	0	0	0	0	0	0	0	0	0	0	45.1	146.7	0	1	0	0	0	1	0	0	0	1	0	0	0	0	94
228	16	17	0	0	1	4	1	1	0	0	0		0		1	1	1	9	1	9	0	0	0	0	0	0	0	0	1	1	0	0	48.3	149	0	1	0	0	1	0	0	0	0	1	0	0	1	0	94
229	14	17	0	0	1	9	1	1	0	0	1	3	0		0	0	1	6	1	8	0	0	1	1	1	1	1	1	1	0	1	1	49.9	159.7	0	0	1	1	1	0	0	0	0	0	0	0	1	0	94
230	18	21	0	2	1	3	0	0	0	0	1	4	0		1	1	1	5	1	5	0	0	0	0	0	1	1	1	0	0	0	1	42.5	134.6	0	1	1	1	1	1	1	1	0	1	1	0	0	0	94
231	18	30	0	1	1	4	0	1	1	1	1	0	0		0	0	1	3	1	3	1	1	0	1	1	1	1	1	1	1	1	1	56.4	156.4	0	1	0	0	0	1	0	1	0	1	0	0	0	0	94
232	18	19	0	1	1	2	1	0	1	1	1	1	0				1	3	1	3	1	1	0	0	1	1	1	1	1	1	1	1	40.4	136.2	0	1	1	0	1	1	0	0	0	1	0	0	0	0	94
233	15	18	0	1	1	6	1	1	1	1	1	2	0		1		1	3	1	3	0	1	1	1	1	1	1	1	1	1	1	1	42.2	151.1	0	1	1	0	1	1	0	0	0	1	0	0	0	0	94
234	13	15	0	1	1	5	1	1	1	0	1	0	0		1	1	1	3	1	3	0	1	1	0	1	1	1	1	1	0	1	1	48.3	145.6	1	0	1	0	0	1	0	1	0	0	0	0	1	0	94
235	20	23	0	0	1	6	1	1	0	0	1	0	0		0	0	1	4	1	4	0	1	0	1	1	1	1	1	1	0	1	1	52.9	154.9	0	0	0	0	1	1	0	1	0	0	0	0	0	0	94
236	16	17	1	1	1	8	1	0	1	1	1	0	1	1	1	1	1	5	1	5	0	1	0	0	0	0	0	0	1	0	0	0	52.2	149.3	0	0	0	0	1	0	0	0	0	1	0	1	0	0	94
237	13	16	0	1	1	6	1	1	1	1	1	3	1	2	1	1	1	6	1	6	0	0	0	1	0	0	0	0	1	1	1	1	43.5	147.3	1	1	1	1	0	1	0	1	0	1	0	0	0	0	94
238	17	19	1	2	1	8	0	0	1	1	1	0	1	2	0	0	1	9	1	9	0	0	0	0	1	1	1	1	1	1	1	1	52.3	149	0	0	1	1	1	1	0	1	0	0	0	0	0	0	94
239	20	22	0	0	1	3	1	1	1	1	1	3	1	4	1	1	1	9	1	9	0	0	1	1	0	0	0	0	1	1	1	0	54.8	146.6	0	0	0	0	1	1	0	0	0	1	0	0	0	0	94
240	14	24	1	0	1	2	1	1	1	1	1	2	0		0	0	1	8	1	8	0	0	1	0	0	0	0	0	1	0	1	0	50.3	152.2	0	1	1	0	0	1	0	0	0	0	0	0	0	0	94
241	16	20	0	1	1	8	0	1	1	1	1	2	1	1	1	1	1	3	1	3	0	0	0	0	0	0	0	0	0	0	0	0	61.8	158.2	0	0	1	0	0	1	0	1	0	0	0	0	1	0	94
242	14	15	0	2	1	10	1	0	1	1	1	2	1	2	1	1	1	7	1	5	0	0	0	0	1	1	1	1	1	0	1	1	38.4	150.6	0	1	0	0	0	1	0	0	0	1	0	0	0	0	94
243	16	18	0	0	1	7	0	1	1	1	1	2	1	2	0	0	1	3	1	3	0	0	0	1	0	0	0	0	1	1	1	1	45.5	156.7	0	1	0	0	1	0	0	0	0	1	0	1	0	0	94
244	18	19	1	0	1	4	0	1	1	1	1	1	1	0	1	1	1	8	1	8	0	0	0	1	0	0	0	0	1	0	1	0	39.7	150	0	0	1	1	1	0	0	1	1	0	0	0	0	0	94
245	17	19	1	2	1	8	0	1	1	1	1	3	1	0	1	1	1	8	1	8	0	0	0	1	0	0	0	0	1	0	1	0	58	158.7	0	0	1	1	0	1	0	0	0	0	0	0	0	0	94
246	15	17	0	2	1	6	0	0	1	1	1	1	1	1	1	1	1	4	1	4	0	0	0	1	0	0	0	0	1	1	0	0	50.2	153.1	1	0	0	1	1	1	1	1	1	1	0	0	1	0	94
247	16	17	0	2	1	9	1	1	1	1	1	1	1	1	1	1	1	4	1	4	0	0	0	0	1	1	1	1	1	1	1	1	36.6	149.8	0	1	0	0	1	1	0	0	0	1	0	0	0	0	94
248	17	18	0	1	1	8	1	1	1	1	1	2	1	1	1	1	1	4	1	4	0	0	0	1	1	1	1	1	1	1	1	1	53.5	160.8	0	0	0	0	0	0	0	0	0	1	0	0	0	0	94
249	18	19	0	2	1	7	1	0	0	0	1	2	1	4	1	0	1	5	1	5	0	0	0	0	0	0	1	1	1	0	1	0	51.5	159.6	0	0	1	0	0	1	0	0	0	1	0	0	0	0	94
250	15	16	0	1	1	9	1	1	1	1	1	1	1	0	1	1	1	4	1	4	0	0	0	0	1	1	1	1	1	1	1	1	51.4	158.1	0	0	0	0	0	1	0	0	0	0	1	0	1	0	94
251	18	20	1	0	1	6	1	0	1	1	1	2	1	2	0	0	1	9	1	9	0	0	0	1	0	0	0	0	1	1	1	1	47.3	145.4	0	1	1	0	0	1	0	1	0	1	0	0	0	0	94
252	21	23	1	1	1	6	0	0	1	1	1	0	1	2	1	0	1	8	1	8	0	0	0	0	1	1	1	1	1	1	1	1	59.5	152.6	0	1	1	0	0	1	0	0	0	1	0	0	1	0	94
253	17	18	1	0	1	8	1	0	1	1	1	0	1	3	1	1	1	6	1	6	0	0	0	0	0	0	0	0	0	0	0	0	39	146.7	0	0	0	1	0	1	0	1	0	0	0	0	0	0	94
254	19	27	0	2	1	4	1	1	0	0	1	2	1	1	0	0	1	9	1	9	0	0	1	1	0	0	0	0	0	0	1	0	50.5	155.1	0	0	0	0	0	0	0	0	0	0	0	0	0	0	94
255	16	22	0	2	1	5	1	1	1	1	1	1	1	1	1	1	1	9	1	9	0	0	0	0	0	0	0	0	1	1	1	0	52	152.4	0	0	0	0	0	0	0	0	0	0	0	0	0	0	94
256	17	20	0	0	1	5	0	1	1	1	1	5	1	3	0		1	3	1	3	0	0	1	1	0	0	0	0	1	1	1	1	49	153.2	1	0	1	0	0	1	0	0	0	1	0	0	0	0	94
257	20	24	1	2	1	7	1	0	1	1	1	0	1	0	0	0	1	7	1	7	0	0	0	0	0	0	1	1	0	0	0	0	43.9	141.8	0	1	0	0	0	1	0	0	0	1	0	0	1	0	94
258	13	15	0	2	1	2	0	0	1	1	1	4	1	2	0	0	1	3	1	3	0	0	0	1	0	0	0	0	1	1	0	0	48.9	157.5	1	0	1	0	1	1	0	0	0	1	0	1	0	0	94
259	15	19	0	0	1	8	0	1	1	1	1	1	1	5	1	0	1	4	1	3	0	1	0	0	0	0	0	0	0	0	0	0	39.5	151.5	0	0	1	0	0	1	0	0	0	0	0	0	0	0	94
260	16	17	0	1	1	6	1	0	1	1	1	1	1	2	0	0	1	2	1	2	0	0	0	1	1	1	1	1	1	1	1	0	42.1	148	0	0	1	0	0	1	0	0	0	1	0	0	0	0	94
261	16	17	0	1	1	4	1	1	1	1	1	1	1	1	0	0	1	3	1	3	0	0	0	0	1	1	1	1	1	1	1	1	51.8	161	0	0	0	0	0	0	0	0	0	0	0	0	0	0	94
262	15	18	1	0	1	13	1	1	1	1	1	2	1	2	0	0	1	7	1	7	0	0	1	0	1	1	1	1	1	1	1	1	36.5	143.1	0	0	1	0	1	1	0	0	0	1	0	0	1	0	94
263	13	25	0	2	1	8	1	1	1	1	1	3	1	4	0	0	1	3	1	3	0	0	0	0	1	1	1	1	1	1	1	1	52.1	151	0	1	0	0	1	1	0	0	0	1	0	0	0	0	94
264	15	16	0	0	1	2	1	0	1	1	1	1	0		0	0	1	7	1	7	0	1	0	0	0	0	0	0	0	0	0	0	33.5	140.1	0	1	0	0	1	1	0	0	0	1	0	0	0	0	94
265	16	17	0	2	1	2	1	0	1	1	1	0	0		1	1	1	3	1	3	0	0	0	1	0	0	0	0	0	1	0	0	43.1	151.2	0	0	1	0	1	1	0	0	0	1	0	1	1	0	94
266	13	18	1	2	1	9	0	0	1	1	1	2	1	0	1	0	1	3	1	3	0	0	0	1	0	0	1	1	1	1	1	1	52.1	146	1	1	1	1	1	1	0	1	0	0	0	0	0	0	94
267	16	17	0	2	1	7	0	1	1	1	1	1	1	1	1	0	1	5	1	5	0	0	0	0	0	0	1	1	1	1	1	1	63.3	154.5	1	0	1	1	1	1	1	1	0	1	0	0	0	0	94
268	18	33	0	0	1	7	0	0	1	1	1	2	1	3	1	0	1	4	1	4	0	1	0	1	1	1	1	1	1	1	1	1	45.4	148.9	0	1	0	0	0	1	0	1	0	0	0	0	1	0	94
269	19	23	0	0	1	3	1	0	1	1	1	0	0				1	2	1	2	0	1	0	0	1	1	1	1	1	1	1	1	41.5	148	0	1	0	0	0	1	0	1	0	0	0	0	0	0	94
270	15	19	0	2	1	3	1	1	1	1	1	3	1	2	1	0	1	10	1	10	0	0	0	1	0	0	0	0	1	0	1	1	44.8	159	0	0	1	0	0	0	0	0	0	0	0	0	0	0	94
271	16	17	0	1	1	10	0	0	1	1	1	1	1	1	1		1	3	1		0	0	0	1	1	1	1	1	1	0	1	1	59.8	152.2	1	1	1	0	1	1	0	1	0	0	0	0	0	0	94
272	16	18	1	2	1	5	1	1	1	1	1	0	1	1	0	0	1	5	1	5	0	1	0	1	0	0	1	1	0	0	1	1	60.1	156.1	1	1	1	0	1	1	0	1	0	0	0	0	0	0	94
273	13	15	0	2	1	3	1	0	1	1	1	1	1	3	1	1	1	7	1	3	0	0	0	1	1	1	1	1	1	1	1	1	39.1	140.5	0	1	1	0	1	1	0	0	0	1	0	0	0	0	94
274	13	14	0	1	1	12	1	0	1	1	1	4	1	3	0	0	1	3	1	3	0	0	0	1	1	1	1	1	1	1	1	1	57.2	151.4	0	1	0	0	0	1	0	0	0	1	0	0	0	0	94
275	12	28	1	1	1	3	0	0	1	1	1	2	1	2	1		1	5	1	5	0	1	1	1	0	0	0	0	1	1	1	1	37.5	146.2	1	1	1	1	1	1	0	1	0	1	0	0	0	0	94
276	14	16	0	0	1	5	0	1	1	1	1	1	1	1	1	1	1	5	1		0	0	0	1	0	0	0	0	0	1	0	0	42.2	144.2	0	0	0	0	0	1	0	1	0	1	0	1	1	0	94
277	14	15	0	1	1	12	1	1	1	1	1	4	1	4	1	1	1	3	1	3	0	0	0	1	0	0	0	0	0	0	0	0	34.7	139.5	0	1	0	0	0	1	0	0	0	1	0	0	0	0	94
278	18	20	0	1	1	18	1	1	1	0	1	4	1	4	1		1	3	1	3	0	0	1	0	1	1	1	1	1	1	1	1	61.2	159.1	0	1	0	0	0	1	0	0	0	1	0	0	0	0	94
279	15	19	0	2	1	5	1	1	1	1	1	3	0		1	0	1	9	1	9	0	0	0	1	0	0	0	0	1	1	1	1	49.7	151.1	0	0	0	0	1	0	0	0	0	0	0	0	0	0	94
280	14	32	0	2	1	4	1	1	1	1	1	4	0		1	1	1	8	1	8	0	0	0	0	0	0	0	0	0	0	0	0	42.4	141.4	0	0	1	0	0	1	0	0	1	0	0	0	0	0	94
281	15	19	1	2	1	14	0	0	1	1	1	5	1	4	0	0	1	10	1	10	0	1	1	1	0	0	0	0	1	1	0	1	37.3	142	0	0	1	0	0	1	0	0	0	0	0	0	0	0	94
282	18	20	1	0	1	3	0	0	1	1	1	3	1	5	1	1	1	9	1	9	0	0	0	0	0	0	0	0	0	1	0	1	40	158.2	0	1	1	0	0	1	0	0	0	1	0	0	0	0	94
283	13	15	0	1	1	3	0	1	1	1	1	2	1	5	0	0	1	5	1	5	1	0	0	0	1	1	1	1	1	0	1	1	63.1	152.1	0	1	1	1	1	1	0	1	0	1	0	0	0	0	94
284	13	14	0	1	1	11	1	1	1	1	1	6	1	20	1	1	1	3	1	3	1	1	1	1	1	1	1	1	1	1	1	1	48.7	156.4	0	1	1	0	0	0	0	0	0	1	0	0	0	0	94
285	17	18	0	1	1	12	1	1	1	1	1	3	1	4	1	1	1	6	1	6	1	1	0	0	1	1	1	1	1	1	1	1	41.5	145.1	0	1	0	0	1	1	0	0	0	1	0	0	0	0	94
286	16	20	0	1	1	12	1	1	1	1	1	3	1	4	1	1	1	6	1	6	1	1	1	1	0	0	0	0	1	1	1	0	45.5	145.3	1	0	0	0	0	1	0	0	0	1	0	0	0	0	94
287	22	26	0	2	1	5	1	1	1	1	1	2	1	2			1	5	1	5	0	1	1	0	1	1	1	1	1	0	1	1	52.2	152.5	0	0	0	0	0	1	0	1	0	0	0	0	0	0	94
288	17	21	0	0	1	4	1	0	0	0	1	3	1	3	1	1	1	2	1	2	1	1	0	1	1	0	1	1	1	0	1	1	50.2	160.9	0	0	1	0	1	1	1	1	0	0	1	0	0	0	94
289	14	16	0	2	1	4	1	0	1	1	1	4	1	5	1		1	6	1	4	0	0	1	1	1	1	1	1	1	1	0	1	51.4	153.1	0	1	1	1	0	1	0	1	0	0	0	1	0	0	94
290	19	20	0	1	1	6	1	0	1	1	1	3	1	3	0	0	1	3	1	3	0	0	0	0	1	1	1	1	0	1	1	1	40.8	147.1	0	1	1	1	0	1	0	0	1	1	0	0	1	0	94
291	17	22	1	1	1	12	1	1	1	1	1	4	1	3	1	0	1	6	1	6	1	1	1	1	1	1	1	1	1	1	1	1	44.1	139.1	0	1	0	0	0	1	0	0	0	1	0	0	0	0	94
292	13	14	0	0	1	11	1	1	1	1	1	6	1	2	1		1	4	0		1	1	1	1	1	1	1	1	1	1	1	1	44.5	148.1	0	1	0	0	0	1	1	1	0	1	0	0	0	0	94
293	14	17	0	1	1	15	0	1	1	1	1	4	0		0	0	1	4	1	4	1	1	1	1	1	1	1	1	1	1	1	1	51.1	155.8	0	1	0	0	0	1	0	1	0	1	0	0	0	0	94
294	17	22	1	2	1	6	1	1	1	1	1	1	0		0	0	1	6	1	6	0	0	0	1	0	0	1	1	1	1	1	1	62.6	153.3	0	1	1	1	1	1	1	1	0	1	0	0	0	0	94
295	14	17	1	2	1	7	1	0	1	1	1	0	1	3	1	1	1	5	1	5	0	1	0	0	1	1	1	1	1	1	1	1	47.4	152.3	0	1	0	0	0	1	0	1	0	0	0	0	0	0	94
296	16	19	0	2	1	3	0	1	0	0	0		0				1	7	1	7	0	0	0	0	1	1	1	1	1	1	1	1	44.2	161.2	0	1	0	0	1	0	0	0	0	0	0	0	0	0	94
297	14	16	0	2	1	6	1	1	1	1	1	2	1	3	1		1	5	1	4	0	1	0	0	0	0	0	0	0	0	0	0	47.8	143.7	0	0	0	0	0	1	0	0	0	0	0	0	0	0	94
298	18	20	0	2	1	2	0	0	1	0	1	1	1	1	1		1	7	1	7	0	0	0	0	0	0	0	0	0	1	0	1	39.8	148.5	0	0	0	0	0	1	0	0	0	0	0	0	0	0	94
299	20	21	1	0	1	9	0	1	1	1	1	1	1	3	1	1	1	6	1	6	0	0	0	0	0	0	0	0	1	1	0	1	45.7	149.2	0	1	1	1	0	1	0	1	0	1	0	0	0	0	94
300	16	22	0	1	1	8	0	1	1	1	1	3	1	3	1	0	1	6	1	6	0	0	0	1	0	0	1	1	1	1	1	1	40.2	151.6	0	0	0	0	0	1	1	1	0	1	0	0	0	0	94
301	18	19	0	1	1	12	0	0	1	1	1	7	1	7	1	1	1	4	1	4	0	0	0	0	0	0	0	0	0	0	0	0	44	145	0	1	1	1	1	1	0	1	0	0	0	0	0	0	2
302	16	17	0	1	1	10	1	0	0	0	1	4	1	6	1	1	1	7	1	7	0	0	0	1	0	0	1	1	0	1	0	1	29.8	139.6	0	0	1	0	1	1	0	1	0	1	0	0	0	0	2
303	16	20	0	1	1	12	0	0	0	0	1	3	1	6	1		1	6	1	6	0	0	0	0	1	1	1	1	1	1	1	1	33	150.6	0	0	1	0	0	1	0	0	0	1	0	0	0	0	2
304	15	17	0	1	1	11	1	0	0	0	1	2	1	4	1	1	1	9	1	8	0	0	0	1	1	1	1	1	1	1	1	1	40	149	0	0	1	0	0	0	0	0	0	0	0	0	0	0	2
305	18	21	0	2	1	6	1	0	1	1	1	1	1	2	0	0	1	5	1	5	0	0	0	0	0	0	1	1	0	1	0	0	47	151	1	1	1	1	1	1	0	0	0	0	0	0	0	0	2
306	16	17	0	2	1	8	1	0	1	0	1	1	1	0	1	1	1	6	1	6	0	0	0	1	1	1	1	1	1	0	0	1	51	151.6	0	0	1	0	0	1	0	0	0	0	0	0	0	0	2
307	15	18	0	2	1	8	1	0	1	1	1	2	1	2	0	0	1	5	1	5	0	0	1	1	1	1	1	1	1	1	1	1	47.3	156.1	0	1	1	0	0	1	0	0	0	0	0	0	0	0	2
308	20	21	0	2	1	10	1	1	1	1	1	2	1	4	0	0	1	5	1	5	0	0	0	1	0	0	1	1	0	1	1	1	42	159	1	1	1	1	1	1	0	1	1	1	0	0	0	1	2
309	17	18	0	1	1	9	0	1	1	1	1	1	1	3	1	1	1	7	1	7	0	0	1	1	1	1	1	1	1	1	1	1	47.7	147.3	1	1	1	1	1	1	0	1	0	1	0	0	0	0	2
310	16	18	0	1	1	8	1	0	1	1	1	2	1	3			1	8	1	8	0	0	0	0	1	1	1	1	1	1	1	0	43.9	154.1	0	1	1	0	1	1	0	0	0	1	0	0	0	0	2
311	14	15	0	0	1	10	0	0	1	1	1	7	1	7	1	1	1	5	1	4	0	0	0	0	0	0	1	1	1	1	0	1	40.7	140.1	0	1	1	0	0	1	0	1	1	1	0	0	0	0	2
312	14	15	0	2	1	11	0	0	0	1	1	7	1	7	1	1	1	5	1	3	0	0	1	0	1	1	1	1	1	0	1	1	56.5	156.8	0	0	1	1	1	1	0	0	1	1	0	0	1	0	2
313	14	19	0	1	1	6	0	0	0	0	1	3	1	3	1	1	1	3	1	3	0	0	0	0	1	1	0	0	1	1	1	1	44.9	156.5	0	0	1	0	0	1	0	0	0	1	0	0	0	0	2
314	15	18	0	1	1	8	1	0	1	1	1	5	1	4	0	0	1	5	1	4	0	0	0	1	0	0	1	1	1	1	1	1	60.4	159	0	1	1	0	0	1	0	1	0	0	0	0	0	1	2
315	14	16	1	0	1	6	0	0	1	1	1	6	1	7	1	1	1	5	1	5	0	0	0	1	0	0	1	1	0	1	1	0	53.3	153.8	0	0	1	0	0	1	0	0	0	0	0	0	0	0	2
316	17	18	0	1	1	7	1	0	1	1	1	2	1	2	0	0	1	3	1	3	0	0	1	1	0	0	1	1	0	1	1	1	46.2	141.5	1	1	1	1	1	1	0	1	0	0	0	0	1	0	2
317	20	23	0	1	1	7	1	0	1	1	1	0	1	0	1	1	1	7	1	7	1	0	0	0	0	0	0	1	1	0	1	1	50.1	153.3	0	0	1	0	1	1	0	0	0	0	0	0	0	0	2
318	16	17	1	0	1	7	0	0	0	0	1	2	1	2	1	0	1	9	1	9	0	0	0	1	1	1	1	1	1	1	1	1	45.1	145.4	0	1	0	0	0	1	0	0	0	0	0	0	0	0	2
319	19	20	0	1	1	12	1	1	1	1	1	1	1	1	1	1	1	7	1	1	0	0	0	1	1	1	1	1	1	1	1	1	54.7	156.1	1	0	1	1	0	1	0	0	0	0	0	0	0	0	2
320	16	17	0	1	1	9	0	0	0	0	1	2	1	1	1	1	1	7	1	7	0	0	1	1	0	0	1	1	0	1	1	1	43.2	148.8	0	0	1	1	1	1	0	0	1	1	0	0	0	0	2
321	14	16	1	1	2		1	0	0	0	1	1	1	0	1		1	3	1	3	0	0	1	0	1	1	1	1	1	0	1	1	40.6	147	1	1	1	0	1	1	1	1	0	1	1	0	0	0	2
322	17	19	0	0	1	5	0	0	1	1	1	3	1	5	1		1	5	0		0	0	0	1	0	0	0	0	0	0	0	0	41.1	143.6	0	0	1	0	0	0	0	0	0	0	0	0	0	0	2
323	17	18	0	1	1	2	0	0	0	0	1	2	0		1	1	1	3	1	3	0	0	0	1	0	0	1	1	0	1	1	1	50.5	150	0	0	1	1	1	1	0	1	0	0	0	0	0	0	2
324	18	23	0	0	1	3	0	0	0	0	1	0	1	2			1		1		0	0	0	0	1	1	1	1	1	1	1	1	52.2	156.5	0	0	1	1	1	1	1	0	0	1	0	0	0	0	2
325	16	18	0	1	1	7	0	0	1	1	1	4	0		1	1	1		1	3	0	0	0	0	0	0	0	0	1	0	0	0	48.8	154.6	0	0	1	0	1	0	0	0	0	1	0	0	0	0	2
326	13	16	0	2	2		0	0	0	0	1	2	1	1			1	8	1	8	0	0	1	1	1	1	1	1	1	0	0	0	40.6	141.1	0	1	1	1	1	1	0	0	0	1	0	1	0	0	2
327	16	17	0	2	1	4	1	0	0	0	1	4	1	6		0	1	5	1	3	0	0	1	0	0	0	1	0	1	1	1	1	52.4	152.4	0	0	1	0	0	1	0	0	0	0	0	0	0	0	2
328	18	20	0	1	1	5	1	0	1	1	1	5	1	1	1	1	1	5	1	3	0	0	1	1	0	0	1	0	1	1	1	1	64.2	147.2	0	1	1	0	0	1	0	0	0	1	0	0	0	0	2
329	16	18	0	1	1	4	1	0	0	0	1	16	1	1	1	1	1	6	1	6	0	1	1	1	1	1	1	1	1	1	1	1	50.1	146.8	0	0	1	0	0	0	0	0	0	0	0	0	0	0	2
330	18	20	0	0	1	5	1	0	1	1	1	4	1	2			1	4	1	4	0	0	1	1	1	1	1	1	1	1	1	1	59.8	147.8	0	0	1	0	0	0	0	0	1	0	0	0	0	0	2
331	13	16	0	2	1	4	0	0	1	1	1	4	1	5	1	1	1	4	1	3	0	0	0	1	0	0	0	0	1	0	0	0	52.8	159.7	0	1	0	0	0	0	0	0	1	1	0	0	0	0	2
332	16	17	0	1	1	4	0	0	0	0	1	1	1	3	0	0	1	6	1	6	0	0	1	1	1	1	1	1	1	0	1	1	52.9	151.7	0	0	1	1	1	1	0	0	0	1	0	0	0	0	2
333	21	23	1	0	1	9	0	0	1	1	1	2	1	2	0	0	1	2	1	3	0	0	0	0	0	0	0	0	1	0	0	0	55.2	154.4	0	0	1	0	0	0	0	0	1	1	0	0	0	0	2
334	14	17	0	0	1	2	0	0	0	0	1	2	1	2	0	0	1	4	1	3	1	0	1	1	0	0	1	1	1	0	1	0	53.8	157.4	0	0	1	1	0	0	0	0	0	1	0	0	0	0	2
335	12	15	1	1	1	5	0	0	0	0	1	1	1	1	0	0	1		1	1	0	0	1	1	0	0	1	0	1	1	1	1	48	154.3	0	1	1	1	0	1	0	0	0	0	0	0	0	0	2
336	18	19	0	1	1	7	0	1	1	0	1	2	1	7	1	1	1	5	1	5	0	0	1	1	0	0	1	1	1	1	1	1	48.2	148	0	0	1	0	1	1	1	0	1	0	0	0	0	0	2
337	17	19	0	1	1	4	0	0	1	1	1	0	1	1	1	1	1	4	1	4	0	0	0	1	0	0	0	0	0	1	1	1	46.8	151	0	0	1	1	1	1	0	1	0	1	0	1	0	0	2
338	17	24	0	1	2		1	0	0	0	0		0		1		1	3	1	3	0	0	1	0	0	0	1	1	1	1	1	1	45.4	157.5	0	1	1	1	0	1	0	0	0	1	0	1	0	0	2
339	14	17	0	1	1	6	1	0	0	0	1	6	1	8			1	4	1	4	0	1	1	1	1	1	1	1	1	1	1	1	40.6	151.2	0	1	0	0	1	0	0	0	0	0	0	0	0	0	2
340	16	18	0	1	1	2	1	1	1	1	1	2	1	3			1	5	1	5	0	0	0	1	1	1	1	1	1	1	1	1	50.7	153.5	0	0	0	0	0	0	0	0	0	0	0	0	0	0	2
341	26	32	1	2	1	12	1	0	0	0	1	0	0		0	0	1	6	1	6	1	1	1	0	0	1	0	0	0	1	0	0	60.4	150.3	0	0	1	0	1	0	0	0	0	0	0	0	0	0	2
342	15	16	0	0	2		0	0	0	0	0		0				1	4	1		0	0	0	1	0	0	1	1	0	0	0	1	40.4	141.3	0	0	1	0	1	1	0	0	0	1	0	0	0	0	2
343	16	18	0	2	1	7	1	1	0	0	1	2	1	0	1	1	1	3	1	3	0	0	0	0	0	0	0	0	1	0	1	0	54.3	155.3	0	1	1	0	0	0	0	0	1	1	0	0	0	0	2
344	19	23	0	1	1	4	0	0	0	0	1	3	1	3	0	0	1	5	1	4	0	1	0	1	1	1	1	1	1	1	1	1	45.3	143.3	0	0	1	0	0	1	0	0	0	1	0	0	0	0	2
345	27	28	1	1	1	4	0	0	1	1	1	2	1	2	0	0	1	4	1	4	0	0	0	0	0	0	0	0	0	1	1	1	73.4	158.4	0	1	1	0	0	0	0	0	0	1	0	0	0	0	2
346	15	17	1	1	1	7	0	0	1	1	1	1	1	0	1	1	1	6	1	5	0	0	0	0	0	0	0	1	0	1	1	0	48.9	145.5	0	0	1	0	1	1	0	1	0	1	0	0	0	0	2
347	22	25	1	2	1	5	1	1	1	1	1	1	1	2	1	1	1	5	1	5	0	0	0	0	0	0	0	1	1	1	1	1	46.1	143.3	0	1	1	0	1	1	1	1	1	1	0	0	0	0	2
348	18	20	0	2	1	5	1	1	1	1	1	6	0				1	4	1	4	0	0	0	0	0	0	1	1	0	1	1	1	40.4	151.2	0	0	1	0	0	0	0	0	0	0	0	0	0	0	2
349	17	21	1	1	1	10	1	0	1	1	1	5	1	0	1	1	1	6	1	6	0	0	0	0	0	0	0	0	1	1	1	0	40.2	149.2	0	1	1	1	1	1	0	1	0	1	0	0	0	0	2
350	18	21	0	1	1	5	0	1	1	1	1	2	1	3	1	1	1	6	1	6	0	0	0	1	0	0	0	0	1	1	1	1	38.3	140.1	1	1	1	0	1	1	0	0	0	1	0	1	0	0	2
351	18	20	0	1	1	5	1	1	1	1	1	0	1	6	1	1	1	5	1	5	0	0	0	0	1	1	1	0	1	1	1	1	40.2	144.1	0	0	0	0	0	0	0	0	0	0	0	0	0	0	2
352	17	19	0	1	1	5	1	1	1	1	1	2	1	4	1	1	1	5	1	5	0	0	1	1	1	1	1	1	1	1	1	1	39	150.1	0	1	0	0	1	0	0	0	0	0	0	0	1	0	2
353	19	22	0	1	1	6	0	0	1	1	1	3	1	3	1	1	1	5	1	4	1	1	1	1	0	0	1	1	0	1	0	0	36	135	0	0	1	0	1	0	0	0	0	1	0	0	0	1	2
354	20	23	0	1	1	4	1	0	1	1	1	3	1	6	0	0	1	5	1	4	1	1	1	1	0	0	0	0	0	1	0	1	49.9	151.9	0	0	1	0	0	0	0	1	0	0	0	0	1	0	2
355	13	14	0	2	1	3	0	1	0	0	1	2	1	3	1	1	1	4	1	4	0	0	0	0	0	0	0	0	1	0	1	1	46.6	145.7	0	1	0	0	1	0	0	0	0	1	0	0	0	0	2
356	16	18	0	2	1	7	0	0	0	0	1	0	1	3	1	1	1	2	1	2	0	0	0	0	0	0	1	1	0	0	0	1	33.9	144.6	0	0	0	1	1	1	0	0	1	0	0	0	0	0	2
357	15	16	0	0	1	5	0	0	0	0	1	2	1	2	0	0	1	9	1	9	0	0	0	1	0	0	0	0	1	0	0	1	55.4	146.9	1	1	1	1	1	1	0	1	0	1	0	0	0	1	2
358	14	18	1	0	1	8	0	0	1	0	1	0	1	4	0	0	1	6	1	6	0	0	0	1	1	1	1	1	1	1	1	1	44.6	154.5	0	0	1	1	1	1	0	1	0	1	0	1	0	0	2
359	17	19	0	1	1	6	1	0	1	0	1	1	1	4	1	1	1	5	1	5	0	0	1	1	0	0	0	0	0	1	1	1	46.6	148.4	1	0	1	0	1	1	0	1	0	0	0	1	0	0	2
360	15	17	0	1	1	5	0	0	0	0	1	0	1	6	1	1	1	4	1	4	0	0	1	0	1	1	0	0	1	1	1	0	35.7	138.2	0	0	1	1	0	1	0	0	1	0	0	1	0	0	2
361	16	18	0	1	1	7	1	1	1	1	1	7	1	1	1	0	1	5	1	5	0	0	1	1	0	0	0	0	1	1	1	1	37.8	153.5	0	0	1	0	1	1	0	0	0	0	0	0	0	0	2
362	13	16	0	1	1	10	1	1	1	1	1	7	1	8	1		1	5	1	2	0	0	0	0	1	1	1	1	1	1	1	1	41.4	147.5	0	0	1	0	0	0	0	0	0	0	0	0	0	0	2
363	18	20	0	2	1	7	1	0	0	0	1	2	1	2	0	0	1	7	1	7	0	0	0	0	0	0	0	0	1	1	1	1	41.1	142.3	0	1	1	0	0	1	1	0	0	0	0	1	0	0	2
364	18	22	1	1	1	12	1	1	1	1	1	16	1	5	1	0	1	4	1	5	0	0	0	0	0	0	0	0	1	0	1	1	66.7	151.5	0	1	0	0	0	1	0	0	0	0	0	0	1	0	2
365	13	14	0	0	1	7	0	0	0	0	1	2	1	2	0	0	1		1		0	0	1	1	1	1	1	1	1	1	1	1	55.3	153.7	0	1	1	0	1	1	0	0	1	1	1	0	0	0	2
366	25	28	1	1	1	7	1	0	0	1	1	0	0		0	0	1		1		0	0	0	0	1	1	1	1	1	1	1	1	66.1	160	0	0	1	0	1	0	0	0	1	1	0	0	0	0	2
367	20	26	1	2	1	9	0	0	1	1	1	2	1	4			1	5	1	5	0	0	0	0	0	1	1	1	1	1	1	1	45.9	148.8	1	1	1	0	1	1	0	1	0	0	0	0	0	0	2
368	20	23	0	1	1	13	1	0	1	1	1	3	1	10	1	0	1	4	1	4	0	0	0	0	1	1	1	1	1	1	1	1	56.3	150	0	1	1	1	1	1	0	0	0	1	0	1	0	0	2
369	19	21	1	1	1	12	1	0	1	1	1	2	1	4	0	0	1	6	1	6	0	0	0	0	1	1	1	1	1	1	1	1	52.1	148.6	0	1	1	0	1	1	0	0	0	1	1	0	0	0	2
370	13	15	0	1	1	4	1	0	0	0	1	4	1	4	1	0	1	10	1	10	0	0	0	0	0	1	1	1	1	1	1	1	60	151.8	0	0	1	0	1	1	1	1	0	1	1	0	0	1	2
371	18	19	1	1	1	12	1	1	0	0	1	6	1	5	0	0	1	6	1	6	0	0	0	0	1	1	1	1	1	1	1	0	62.7	155.5	0	0	1	0	1	0	0	0	0	0	0	0	0	0	2
372	15	16	0	1	1	10	1	1	1	1	1	5	1	7	1	0	1	5	1	5	0	0	0	0	1	1	1	1	1	1	1	1	44.5	153.4	0	0	1	0	0	1	0	0	0	1	0	0	0	1	2
373	15	16	0	1	1	7	1	0	1	1	1	7	1	3	0	0	1	5	1	5	0	0	0	0	1	1	1	1	1	1	1	1	54.1	154.5	0	0	1	0	0	1	0	0	0	1	0	0	0	0	2
374	16	18	1	2	1	11	1	0	1	1	1	3	1	2	0	0	1	9	1	9	0	0	0	1	1	1	1	1	1	1	1	1	62.4	152.2	0	0	1	1	0	1	0	1	1	0	0	0	0	0	2
375	14	16	0	0	1	5	0	0	0	0	1	3	1	2	0	0	1	10	1	10	0	0	0	1	0	0	0	0	0	0	0	0	47.8	149.7	0	0	0	0	1	0	0	0	0	0	0	1	0	0	2
376	20	21	1	1	1	8	1	1	1	1	1	3	1	2	0	0	1	3	1	3	0	0	0	1	1	1	1	1	1	1	1	1	36.9	140.9	1	1	1	1	1	1	1	1	0	0	1	0	1	0	2
377	17	18	0	2	1	10	1	1	0	0	1	3	1	4	0	0	1	7	1	7	0	0	0	0	1	1	1	1	1	1	1	1	54.7	149.6	0	0	1	0	0	1	0	0	0	0	0	0	0	0	2
378	15	16	0	1	1	4	0	1	1	1	1	2	1	6	0	0	1	4	1	4	0	0	1	1	1	1	1	1	1	1	1	1	45	152	0	1	1	1	1	1	0	1	0	1	0	0	0	0	2
379	17	18	1	1	1	5	0	0	1	1	1	5	1	5	0	0	1	4	1	4	0	0	0	1	1	1	1	1	1	1	1	1	44.6	152.1	0	0	1	0	0	1	0	0	1	1	0	0	0	1	2
380	18	20	1	1	1	7	1	0	1	1	1	2	1	12	0	0	1	6	1	6	0	0	0	1	0	1	1	1	1	1	1	1	54.1	158.2	1	1	1	1	1	1	0	1	0	1	0	0	0	0	2
381	13	16	0	2	1	5	0	0	0	0	1	3	1	4			1		1		0	0	0	1	1	1	1	1	1	1	1	1	42.2	155.4	0	1	1	1	0	1	0	0	1	1	0	0	0	0	2
382	16	19	0	2	1	10	0	0	0	0	1	1	1	1	0	0	1	4	1	5	0	0	0	0	0	0	1	1	0	1	1	1	41.4	151.3	0	1	0	0	0	1	0	1	1	1	0	0	0	0	2
383	20	23	1	1	1	2	1	0	0	0	0		0		0	0	1	4	1	4	0	0	0	0	0	0	1	1	0	1	1	1	52.6	153	0	1	1	0	0	0	0	0	0	1	0	0	0	0	2
384	16	18	0	1	1	6	0	0	1	1	1	3	1	1	1	1	1	6	1	6	0	0	0	1	1	1	1	1	1	1	1	1	57.2	149.5	0	0	1	1	0	1	0	0	0	0	1	1	0	0	2
385	17	19	0	2	1	8	1	0	1	1	1	3	1	1	0	0	1	6	1	6	0	0	0	0	0	0	0	0	1	1	1	1	46.6	154.4	0	0	1	0	0	1	0	0	1	0	0	0	0	0	2
386	20	25	0	0	1	6	1	0	1	1	1	3	1	3	1	1	1	5	1	5	0	0	0	0	0	0	0	0	0	0	0	0	41.5	149.4	0	0	1	1	0	1	0	0	0	0	0	0	0	0	2
387	16	18	1	0	1	10	0	0	1	1	1	5	1	2	1	1	1	5	1	4	0	0	0	1	0	0	1	1	0	1	0	1	45.4	150.3	0	1	1	0	0	1	0	1	0	0	0	0	0	0	2
388	15	18	0	1	1	12	1	0	0	0	1	2	1	6	1	1	1	7	1	7	0	0	1	1	0	0	1	1	1	1	1	1	43.7	152.5	1	1	1	1	1	1	0	1	0	1	0	0	0	0	2
389	17	19	0	0	1	8	0	0	1	0	1	4	1	8	0	0	1	6	1	6	0	0	0	0	0	1	1	1	1	1	1	1	38.4	144.3	1	1	1	0	0	1	0	1	0	1	1	0	0	0	2
390	16	18	0	0	1	9	0	0	1	1	1	3	1	1	1	0	1	5	1	5	0	0	0	0	1	1	1	1	1	1	1	1	37.6	144	1	1	1	0	0	1	0	0	0	1	0	0	0	0	2
391	18	19	0	1	1	6	0	0	0	0	1	4	1	1	1	0	1	10	1	10	0	0	0	0	0	1	1	1	1	0	1	1	44.4	148.6	0	0	1	0	1	1	0	0	0	1	0	0	0	0	2
392	18	19	1	2	1	5	0	0	1	1	1	0	1	0	0	0	1	7	1	5	0	0	0	0	0	1	0	0	1	1	0	1	47.4	152.9	0	1	1	0	1	0	0	0	1	1	0	0	0	0	2
393	16	19	0	1	1	8	0	0	1	1	1	0	1	0	1	0	1	3	1	3	0	0	1	0	0	1	0	0	1	0	0	0	43	150.7	0	0	1	0	0	0	0	0	0	0	0	0	1	0	2
394	17	19	0	1	1	6	0	0	1	1	1	3	1	3	1	1	1	5	1	5	0	0	0	1	1	1	1	1	1	1	1	1	50.3	152.4	0	0	1	0	0	1	0	0	1	0	0	0	0	0	2
395	14	16	0	1	1	7	1	0	1	0	1	5	1	1	1	0	1	3	1	3	0	0	0	1	0	0	1	1	1	0	1	1	41.2	151.1	0	0	1	0	1	1	0	1	0	1	0	0	0	0	2
396	18	19	0	1	1	7	0	0	1	1	1	1	0		1	1	1	4	1	4	0	0	0	1	0	0	1	1	1	1	1	1	48.3	160.5	0	1	1	0	1	1	0	0	0	1	0	0	0	0	2
397	16	18	0	0	1	3	0	0	0	0	1	2	1	3	0	0	1	5	1	5	0	0	0	0	0	0	1	0	0	0	0	0	46.6	151.1	0	0	1	0	0	0	0	0	0	0	0	0	0	0	2
398	17	18	0	1	1	4	0	0	0	0	1	2	1	7			1	7	1	7	0	0	0	0	1	1	1	1	1	1	1	1	44.5	150.3	0	1	1	1	1	1	0	1	0	1	0	0	0	0	2
399	18	19	0	1	1	4	1	0	1	1	1	1	1	5	0	0	1	4	1	4	0	0	1	1	1	1	1	1	1	1	1	1	39.5	138.4	1	1	1	1	1	1	1	0	0	1	0	1	0	0	2
400	17	19	1	1	1	7	1	0	1	1	1	2	1	2	0	0	1	5	1	5	0	0	1	1	1	1	1	1	1	1	1	1	57	152	0	1	1	1	1	1	0	1	1	1	0	0	0	0	2
401	16	17	0	1	1	13	1	0	0	0	1	1	1	0	1	1	1		1		0	0	0	0	0	0	1	1	1	1	1	1	35.6	145.7	0	1	0	0	1	1	0	0	0	1	0	0	0	0	33
402	14	16	0	1	1	15	0	0	1	1	1	1	1	1	1		1	3	1	3	0	0	0	0	0	0	1	1	0	1	1	1	62.3	156.3	0	1	1	0	1	1	0	0	0	0	0	0	0	0	33
403	17	19	0	0	1	13	0	0	0	0	1	3	1	6	1	1	1		1		0	0	1	0	0	0	0	0	0	0	0	0	41	144.5	0	0	0	0	0	0	0	0	0	0	0	0	1	0	33
404	18	20	0	2	1	4	0	0	0	0	1	1	1	1	1	1	1		1		0	0	1	1	1	1	1	1	1	1	1	1	50.5	150.1	0	1	1	0	0	1	0	0	0	0	0	0	0	0	33
405	16	19	1	2	1	9	1	0	0	0	1	1	1	0	1	1	1	10	1	10	0	0	0	1	1	1	1	1	1	1	1	1	34.9	145.8	0	1	1	1	0	1	0	1	0	1	0	0	1	0	33
406	18	21	0	0	1	6	0	1	1	1	1	1	1	1	0	0	1	10	1	10	0	0	0	0	0	0	1	0	0	1	1	1	53.3	150.2	0	0	0	0	1	1	0	0	0	0	0	0	0	0	33
407	16	16	0	0	1	8	0	0	1	1	1	2	1	8	1	1	1	7	1	7	0	0	0	1	1	1	1	1	1	1	1	1	41.2	152	0	1	0	0	1	1	0	0	0	0	0	0	0	0	33
408	20	22	0	1	1	6	0	0	0	0	1	2	0		1		1	4	0		0	0	1	1	1	1	1	1	1	1	1	1	44.7	150.2	0	0	0	0	0	1	0	1	0	1	0	1	0	0	33
409	20	22	1	1	1	10	1	0	0	0	1	3	1	5	1	1	1	5	1	5	0	0	0	1	0	1	1	1	1	0	0	1	62.1	163.9	0	1	0	0	1	1	0	0	1	1	0	0	0	0	33
410	17	18	0	1	1	11	1	0	1	1	1	2	1	0	1	0	1	5	1	3	0	0	0	0	0	1	0	0	1	1	0	0	52.8	154.6	0	0	0	0	0	1	0	0	0	0	1	0	0	0	33
411	17	19	0	1	1	10	0	1	1	1	1	6	1	2	1	1	1	5	1	5	0	0	0	0	0	0	1	1	0	0	0	0	53.2	158.6	0	0	1	0	0	1	0	0	0	0	1	0	0	0	33
412	17	22	1	1	1	7	1	1	1	1	1	3	0		0	0	1	5	1	5	0	0	0	0	0	0	1	1	0	0	1	1	44.5	151.1	0	1	1	0	1	1	1	0	1	0	0	0	0	0	33
413	15	20	0	2	1	6	0	0	1	1	1	0	0		1	1	1	3	1	3	0	0	0	1	1	1	1	1	1	1	0	1	60.1	145.3	1	0	1	0	1	1	0	1	0	0	0	0	0	1	33
414	17	19	1	1	1	8	1	0	0	0	1	3	1	2	1	0	1	5	1	3	1	0	1	0	0	1	1	1	1	1	0	0	44.5	153.1	0	0	0	0	0	1	0	0	0	1	0	0	0	0	33
415	17	18	0	0	1	4	1	0	1	1	0		0		1	0	1	2	1	4	0	0	0	0	0	0	0	0	0	0	0	0	43.1	145.4	0	1	0	0	0	1	0	0	1	1	0	0	0	0	33
416	15	17	0	1	1	2	0	0	0	0	1	1	0				1		1		0	0	0	0	0	0	0	0	0	0	0	0	43.7	148.2	1	1	1	1	1	1	1	0	1	1	0	1	1	1	33
417	16	17	0	0	1	7	1	0	0	0	1	3	1	1	1	1	1		1		0	0	0	0	1	1	1	1	1	1	0	1	37.5	140.9	1	0	1	0	0	1	0	0	0	1	0	0	0	0	33
418	15	17	0	1	1	9	1	0	0	0	1	1	1	2	1	1	1	7	1	3	0	0	0	0	0	0	0	0	0	0	0	0	44.5	154.1	0	1	1	0	0	1	1	1	0	1	0	0	0	0	33
419	17	18	0	0	1	1	0	0	0	0	1	2	1	0	0	0	1		1		0	0	0	0	1	1	1	1	1	1	1	1	57.1	152.2	0	0	1	1	0	0	0	0	0	1	0	0	0	0	33
420	21	23	0	0	1	3	0	0	0	0	1	1	1	1		0	1	9	1	7	0	0	0	1	0	1	1	1	1	1	0	0	48.6	155.2	0	0	1	0	1	1	0	0	0	0	0	0	0	0	33
421	17	19	0	0	1	6	0	0	0	0	1	4	0		0	0	1	5	1	3	0	0	0	0	0	1	0	0	0	0	0	0	42.7	148.4	0	0	1	0	0	1	0	1	1	0	0	0	0	0	33
422	16	17	0	1	1	7	1	0	0	0	1	3	0		0	0	1	6	1	3	0	0	0	0	0	1	0	0	0	0	0	0	42.5	144.3	0	0	0	0	0	1	0	0	0	0	0	0	1	0	33
423	15	17	0	0	1	1	0	0	1	1	1	2	0		1	1	1	6	1	6	0	0	0	1	1	1	1	1	1	0	0	1	43	150.4	0	1	1	1	0	0	0	1	0	0	0	0	0	0	33
424	15	16	0	0	1	5	0	0	1	1	1	3	0		1	1	1		1		0	0	0	0	0	0	0	0	0	0	1	1	44	152.3	0	0	0	0	0	0	0	0	0	1	0	0	0	0	33
425	14	16	0	0	1	9	0	0	0	0	1	2	0		1	1	1	7	1	7	0	0	0	1	1	1	1	1	1	0	1	1	44.9	150.5	0	1	1	1	1	0	0	0	0	0	0	0	0	0	33
426	18	19	0	1	1	5	1	0	0	0	1	4	0		1	1	1	5	1	5	0	0	0	1	0	1	0	0	1	0	0	0	40.9	138.2	0	1	0	0	0	1	0	0	0	1	0	0	1	0	33
427	20	21	0	1	1	12	1	0	0	0	1	0	0		1	1	1	9	1	9	0	0	1	0	0	1	1	1	1	1	1	1	43.6	149.5	1	0	1	0	0	1	0	1	0	0	0	0	0	0	33
428	11	14	0	1	1	8	0	0	1	1	1	0	0		1	1	1	6	1	3	0	0	1	1	1	1	1	1	1	1	1	1	51.8	155.9	0	1	0	0	0	0	0	0	0	0	0	0	0	0	33
429	14	15	0	1	1	13	0	0	0	0	1	2	0		1	1	1	8	1	8	0	0	1	0	1	1	1	1	1	1	1	1	48.1	153.2	0	0	1	0	0	0	0	0	0	0	0	0	1	0	33
430	14	17	1	1	1	11	1	0	0	0	1	3	0		1	1	1	7	1	7	0	0	0	1	1	1	1	1	1	1	0	0	64.1	147.1	0	1	1	0	1	0	0	1	0	0	0	0	1	0	33
431	20	25	0	1	1	15	1	0	0	1	1	4	1	4		0	1	3	1	3	1	0	1	1	0	0	1	1	1	1	1	1	48.4	154	0	0	1	1	0	1	0	0	0	0	0	0	0	0	33
432	15	19	0	2	1	8	1	0	1	1	1	3	1	5	1	1	1	5	1	5	0	0	0	0	1	1	1	1	1	1	1	1	48.3	145.4	0	1	1	0	1	1	0	1	0	0	0	0	0	0	33
433	16	18	0	1	1	6	1	0	0	0	1	3	1	0	1	1	1	4	1	4	0	0	1	1	0	0	0	0	1	0	0	0	38.4	142.2	0	1	1	0	1	1	0	1	0	1	0	0	0	0	33
434	16	20	0	1	1	19	1	0	0	0	1	3	1	0	1	1	1		1		0	0	0	0	1	1	1	1	1	0	0	1	45.1	148.3	0	1	1	0	0	1	0	0	1	0	0	0	0	1	33
435	13	16	1	1	2		0	0	0	0	1	0	1	0			1	6	1	2	0	0	0	1	1	1	1	1	1	1	1	1	43.3	150.1	0	1	0	1	1	1	0	0	1	0	1	0	0	0	33
436	15	16	0	0	1	10	1	0	0	0	1	3	1	4	1	1	1	8	1	8	0	0	0	0	1	1	1	1	1	1	1	1	42.6	149.9	0	0	0	0	1	1	0	1	0	0	0	0	0	0	33
437	17	18	0	1	1	15	0	1	1	1	1	2	1	5	1	1	1		1		0	0	0	1	1	1	1	1	1	1	1	1	48.1	151.1	0	0	0	0	0	1	0	0	0	0	0	0	0	0	33
438	17	18	0	1	1	15	1	0	0	0	1	3	1	5	1		1	8	1	7	0	0	0	0	0	0	1	1	0	1	1	1	51.3	156.5	0	1	0	0	1	1	0	0	0	1	0	0	0	0	33
439	14	19	1	1	1	11	0	0	0	0	1	2	1	4	1	0	1	6	1	6	0	0	0	1	0	1	1	1	1	0	0	0	39	144.2	0	0	0	0	0	0	0	0	0	0	0	0	1	0	33
440	16	17	1	1	1	17	1	0	0	0	1	4	0		1	1	1	6	1		0	0	1	1	1	1	1	1	1	1	0	1	66.5	160.4	0	0	0	0	0	0	0	0	0	0	0	0	0	0	33
441	16	17	0	2	1	3	0	0	0	0	1	1	1	1	1		1	5	1	5	0	0	0	0	0	0	0	0	1	0	0	1	47.6	155.1	0	0	1	0	0	1	0	0	1	1	0	0	0	0	33
442	15	19	1	2	1	5	1	0	0	0	1	1	1	0	1	0	1	7	1	7	0	0	0	0	0	0	0	0	1	0	1	1	52.9	156.5	0	0	0	0	0	0	0	0	0	0	0	0	0	0	33
443	16	18	0	2	1	6	1	0	0	0	1	2	1	5	1	1	1	7	1		0	0	0	0	1	1	1	1	1	1	1	1	48.6	152.1	0	1	1	0	0	0	0	0	0	1	0	0	0	0	33
444	18	19	0	1	1	6	1	0	1	1	1	1	1	1	1	1	1	6	1	6	0	0	0	1	1	1	1	1	1	1	1	1	50.9	158	0	1	1	0	0	1	0	0	0	0	0	0	0	0	33
445	20	23	0	1	1	8	0	0	1	1	1	4	1	8	1	1	1	3	1	3	0	0	0	1	1	1	1	1	1	1	1	1	58.7	149.9	0	0	0	0	1	1	0	0	0	0	0	0	0	0	33
446	18	20	0	1	1	10	1	0	0	0	1	2	1	3	1	1	1	4	1	5	0	0	0	0	0	0	0	0	0	0	0	1	48.5	149.6	0	0	0	0	1	1	0	0	0	1	0	0	0	0	33
447	18	20	0	1	1	3	1	0	1	0	1	2	1	3	1	1	1	4	1	4	0	0	0	0	1	1	1	1	1	1	1	1	55.4	154.4	0	0	0	1	0	1	0	0	0	0	0	0	1	0	33
448	17	18	1	2	1	9	0	0	0	0	1	1	0		1	1	1	7	1	7	0	0	1	1	0	1	0	0	1	1	0	0	67.1	155.2	0	0	1	0	0	0	0	0	0	0	0	0	1	0	33
449	15	16	0	1	1	10	0	0	0	0	1	3	0				1	3	1	4	0	0	0	0	0	0	0	0	1	0	0	0	41.4	139.3	0	1	1	0	1	0	0	0	1	0	0	0	1	0	33
450	16	20	0	2	1	4	0	0	0	0	1	1	0				1	5	1	5	0	1	1	1	1	1	1	1	1	1	0	0	46.3	152.8	0	1	1	1	1	0	0	1	0	1	0	0	1	0	33
451	18	20	1	2	1	5	1	1	0	0	1	2	1	3	1	0	1	5	1	4	1	1	1	1	1	1	1	1	1	0	0	0	47.3	153	0	1	0	0	1	1	0	0	0	1	1	0	0	0	33
452	16	18	0	2	1	4	1	1	0	0	1	5	1	6	1		1	3	1		0	0	1	1	0	0	0	0	0	0	0	0	47.6	157.5	0	1	0	0	0	1	0	0	0	1	1	0	1	0	33
453	23	25	0	1	1	10	1	1	1	0	0		1	5	0	0	1	4	1	4	0	0	1	0	0	0	1	0	1	0	0	0	47.4	153.5	0	0	0	0	0	1	0	1	0	1	0	0	0	0	33
454	17	18	0	1	1	10	0	0	0	0	1	4	1	5	1	0	1	8	1	6	0	0	0	1	1	1	1	1	1	0	0	0	43.9	144.4	1	0	1	0	0	0	1	0	0	1	0	0	1	0	33
455	15	17	0	0	1	6	1	0	0	0	1	4	1	6	1	1	1	10	1	10	0	0	0	0	0	1	0	0	1	0	0	0	40.4	147.1	0	0	1	0	0	1	0	0	1	1	0	0	0	0	33
456	19	20	0	1	1	7	1	0	0	0	1	1	1	2	1	0	1	4	1	4	0	0	1	1	1	1	1	1	0	0	1	1	35	141.2	0	0	0	0	0	0	0	0	0	0	0	0	0	0	33
457	18	20	0	0	1	15	1	0	0	0	1	1	1	0	0	0	1	6	1	6	0	0	0	0	0	0	0	1	1	1	1	1	32.5	137	0	0	0	0	0	1	0	0	0	0	0	0	0	0	33
458	17	18	0	1	1	5	0	0	0	0	1	1	1	1	1	0	1	5	1	5	0	0	0	0	0	0	0	0	0	1	0	0	47.1	152.4	0	0	0	0	0	0	0	0	0	0	0	0	0	0	33
459	16	18	0	2	1	7	1	0	1	1	1	2	1	1	1	1	1	7	1	7	1	0	1	1	1	0	0	0	1	0	0	1	54.5	157.4	0	1	1	0	0	0	0	0	0	1	0	0	0	0	33
460	15	17	1	0	1	9	1	0	0	0	1	1	1	0	1		1	6	1	4	0	0	0	0	0	0	1	1	1	1	1	1	35.9	137.4	0	1	0	0	0	1	0	0	0	1	0	0	0	0	33
461	16	19	1	0	1	14	1	0	0	0	1	2	1	2	1	1	1	7	1	7	0	0	0	0	0	1	0	1	1	0	0	0	47.6	154.2	0	0	0	0	0	1	0	0	0	0	0	0	0	0	33
462	19	20	0	2	1	5	1	0	0	0	1	1	1	4	1	1	1	5	1	5	0	0	0	0	0	1	1	1	1	1	1	1	46	147.2	0	0	1	0	1	1	0	1	0	1	0	0	0	1	33
463	14	16	0	1	1	5	1	0	0	0	1	2	1	3	1	1	1	5	1	4	0	0	1	1	0	0	1	1	0	0	1	0	41	155.7	0	1	0	0	0	0	1	0	0	1	0	0	0	0	33
464	17	20	1	1	1	7	0	0	0	0	1	1	0		1	1	1	4	1	4	0	0	0	0	1	1	1	1	1	1	1	1	58.8	155.8	0	1	0	0	1	0	0	0	1	0	0	0	0	0	33
465	18	19	0	0	1	6	1	0	0	0	1	1	1	2	0	0	1	3	1	4	0	0	0	1	0	0	1	1	0	1	0	0	37.5	138.8	0	0	0	0	0	0	0	0	0	0	0	0	0	0	33
466	15	16	0	1	1	3	0	0	1	1	1	1	1	4	1	1	1	4	1	3	0	0	1	1	1	1	1	1	1	1	1	1	48.4	150.6	0	0	0	0	1	1	0	0	0	1	0	0	0	0	33
467	16	17	1	2	1	12	1	0	0	0	1	1	1	1	1	1	1	8	1	8	0	0	0	0	0	0	0	0	1	1	1	1	46.2	146.2	0	0	1	0	0	0	0	0	0	0	0	0	0	0	33
468	18	19	0	0	1	2	0	0	0	0	1	3	1	2			1	4	1	4	0	0	0	0	0	0	0	0	0	0	0	0	36.4	151.1	0	1	0	0	1	1	0	1	0	1	0	0	0	1	33
469	18	20	0	2	1	9	0	0	0	0	1	3	1	2	1	1	1	3	1	2	0	0	0	1	0	0	0	0	0	0	0	0	47	155.1	0	1	0	0	0	0	0	0	0	1	0	0	1	0	33
470	17	18	0	1	1	12	1	0	0	0	1	3	1	4	0	0	1	9	1	9	1	1	0	1	1	1	1	1	1	1	0	0	47.3	147.4	0	0	0	0	0	0	0	0	1	0	0	0	0	0	33
471	16	23	1	1	1	6	0	1	1	1	1	7	1	5	1	1	1	5	1	5	0	0	0	1	1	1	1	1	1	1	1	1	51.2	152.9	1	1	1	0	1	1	1	1	0	1	0	0	0	0	33
472	13	24	1	1	1	5	0	0	0	0	1	3	1	3	1		1	5	1	5	0	0	1	1	1	1	1	1	0	1	1	1	49.1	156.8	1	1	0	0	1	1	1	1	1	1	0	0	0	1	33
473	16	18	0	2	1	6	0	0	0	0	1	2	1	1	1	1	1	6	1	6	0	0	0	1	1	1	1	1	1	1	1	1	45.1	152.9	1	1	0	0	1	1	0	1	0	0	0	0	0	0	33
474	21	22	0	2	1	11	0	0	0	0	1	2	1	7	1	0	1		1		0	0	0	0	0	0	0	0	0	1	1	1	52.3	152.9	1	0	0	1	0	0	0	0	0	1	0	0	0	0	33
475	16	20	0	1	1	13	0	0	0	0	1	5	1	20	1	1	1	7	1	7	0	0	0	0	0	0	0	0	0	0	0	1	50.1	150.2	0	0	0	0	0	0	0	0	0	0	0	0	0	0	33
476	14	16	1	2	1	6	0	0	1	1	1	0	1	0	1	0	1	5	1	4	0	0	0	0	1	1	1	1	1	0	1	1	64	150.4	0	1	1	0	0	1	0	0	0	0	0	0	0	0	33
477	17	18	1	1	1	8	1	0	1	1	1	1	1	12			1	6	1	6	0	0	0	0	0	0	0	0	0	0	0	1	46.2	152.2	0	0	0	0	0	1	0	0	0	0	0	0	0	0	33
478	23	25	0	1	1	5	1	0	0	0	1	4	1	6	0		1	5	1	5	0	0	1	1	1	1	0	0	1	0	0	0	53.7	157.8	0	0	1	0	0	0	0	0	1	1	0	0	0	0	33
479	16	20	0	1	1	11	1	0	1	1	1	2	1	2	1	0	1	9	1	9	0	0	0	0	0	0	0	0	0	1	1	1	49	157.1	0	0	1	0	0	1	1	1	1	0	0	0	0	0	33
480	16	18	0	1	1	13	1	0	1	1	1	3	1	0	0	0	1	9	1	9	0	0	0	1	1	1	1	1	1	0	0	0	36.9	136.8	0	1	1	0	0	1	0	0	0	1	0	0	0	0	33
481	15	15	0	1	1	12	1	0	1	1	1	5	1	7	1	1	1	7	1	7	0	0	1	0	1	1	1	1	1	1	1	1	48.8	149.6	0	1	1	1	1	1	1	1	1	1	0	0	0	0	33
482	15	16	0	1	1	10	0	0	1	1	1	1	1	1	1	0	1	3	1	3	0	0	0	0	0	0	0	0	0	0	0	0	42.4	142.7	0	1	1	0	0	0	0	0	0	1	0	0	0	0	33
483	15	17	0	1	1	6	0	0	0	0	1	8	1	10	1	1	1	4	1	4	0	0	0	1	1	1	1	1	1	1	1	1	48.2	148.8	1	1	0	0	1	1	0	1	0	0	0	0	0	0	33
484	16	20	1	1	1	8	1	1	1	1	1	1	1	2	1	1	1	5	1	5	0	0	0	0	0	0	1	1	0	1	1	1	61.5	157.8	0	0	0	0	1	1	0	0	0	0	0	0	1	0	33
485	14	16	0	0	1	5	0	0	0	0	1	3	1	4	1	1	1	3	1	2	0	0	0	0	0	1	1	1	1	0	0	1	44	144.5	0	0	1	1	0	0	0	0	0	0	0	0	0	0	33
486	17	19	1	1	1	10	1	0	1	1	1	2	1	3	0	0	1	6	1	6	0	0	1	1	0	0	1	1	0	0	0	0	40.3	147.4	0	0	1	1	0	0	0	1	0	0	0	0	0	0	33
487	17	18	1	1	1	9	0	0	0	0	1	1	1	1	1	0	1	6	1	6	0	1	1	0	1	1	1	1	1	0	0	0	59.5	161.9	1	0	1	1	0	0	0	0	0	1	0	0	0	0	33
488	16	17	0	2	1	8	1	1	0	0	1	1	1	2	1	1	1	7	1	7	0	0	0	0	1	1	1	1	1	0	0	0	43	147.1	0	0	1	1	1	1	0	0	0	1	0	0	0	0	33
489	17	19	0	1	1	8	0	0	0	0	1	4	1	4	1	1	1		1		0	0	0	0	0	0	0	0	0	0	0	0	44.8	146	0	1	0	0	0	0	0	0	0	1	0	0	0	0	33
490	14	15	0	1	1	4	0	1	0	0	1	3	1	2	1		1	6	1	5	0	0	0	1	0	1	1	1	1	1	1	1	46.1	147.7	1	0	1	0	1	1	0	1	0	0	0	0	0	0	33
491	15	16	0	2	1	3	0	1	1	1	1	1	0		0	0	1		1		0	0	0	0	0	0	0	0	0	0	0	1	45.1	146.8	1	1	0	0	1	1	0	1	0	0	0	0	0	0	33
492	17	18	0	1	1	4	1	1	0	0	1	4	1	5	0	0	1	6	1	6	0	0	0	0	1	1	1	1	1	1	1	1	38.9	144	0	1	0	0	1	1	0	0	0	0	0	0	0	0	33
493	16	18	0	1	1	6	0	0	0	0	1	1	1	1	1	1	1	5	1	5	0	0	0	0	1	1	1	1	1	1	0	0	48.7	145.3	1	1	0	1	1	1	0	1	0	1	0	0	0	0	33
494	17	18	0	1	1	1	1	0	0	0	1	5	1	4	1		1	5	1	5	0	0	0	0	0	0	0	0	0	0	0	0	46.3	143.3	0	0	0	0	0	0	0	0	0	0	0	0	0	0	33
495	18	19	0	1	1	8	0	0	1	1	1	3	0		1	0	1	6	1	4	0	0	0	1	0	0	1	1	1	0	0	1	45.7	151.9	0	0	1	0	0	0	0	0	1	0	0	0	0	0	33
496	12	19	0	2	1	10	0	0	0	0	1	3	1	3			1	10	1	10	0	0	0	1	1	1	0	0	1	0	0	1	44.2	151.7	0	0	1	0	0	1	0	1	0	1	0	0	0	0	33
497	16	19	0	0	1	8	1	0	0	0	1	5	1	3	1		1	5	1	5	0	0	0	0	0	0	0	0	0	0	0	0	49.1	149.9	0	1	0	0	0	0	0	0	0	1	0	0	0	0	33
498	17	21	0	1	1	4	1	1	1	1	1	1	1	2	1	0	1	7	1	7	0	0	0	1	1	1	1	1	1	0	1	1	46.9	157	0	1	1	1	1	1	0	1	0	0	0	1	0	0	33
499	17	19	1	1	1	10	0	0	0	0	1	1	1	1	1	1	1	5	1	5	0	0	0	0	1	1	1	1	1	1	1	1	42.4	143.7	1	1	1	1	1	1	0	0	0	1	1	0	0	0	33
500	17	19	0	1	1	14	0	0	0	0	1	6	1	12	1	1	1		0		0	0	0	1	0	1	0	0	1	0	0	0	45.5	158.7	1	0	1	1	1	0	0	1	0	0	0	0	0	0	33
501	19	19	0	0	1	5	0	1	0	0	1	7	1	2		1	1		1	3	0	1	1	1	0	0	0	0	0	0	1	1	39.5	148.7	1	0	1	1	1	1	1	1	0	1	0	0	0	1	39
502	16	18	0	0	1	8	0	0	0	0	1	8	1	2			1		1		0	0	0	0	0	0	0	0	0	0	0	0	42.7	155.1	0	1	0	1	1	1	0	1	0	0	0	0	0	0	39
503	15	17	0	1	1	4	0	0	0	0	1	3	1	0	0	0	1		1		0	0	0	0	0	0	0	0	1	0	0	0	48.6	152.5	0	0	1	0	0	1	1	0	1	1	0	0	0	0	39
504	15	16	0	1	1	4	0	0	1	1	1	2	1	0	0	0	1	9	1		0	0	0	1	0	0	0	0	1	0	0	0	43.6	153.1	0	1	0	0	0	1	0	0	0	0	0	0	0	0	39
505	16	17	0	2	1	4	0	0	0	0	1	2	1	0	0	1	1	6	1	6	0	0	0	0	0	0	1	1	1	0	1	1	50.1	151	0	0	1	0	0	1	0	0	0	1	1	0	0	0	39
506	17	17	0	2	1	2	0	0	0	0	1	1	0		0	0	1		1		0	0	0	0	0	0	0	0	0	0	0	0	38.6	144.2	0	1	0	1	1	0	0	0	0	1	0	0	0	0	39
507	17	18	1	2	1	8	1	1	1	1	1	3	1	2	1	1	1	3	1	3	0	0	0	1	0	0	0	0	1	0	0	0	69.1	160.5	0	0	0	0	0	0	0	0	1	1	0	0	0	0	39
508	15	17	1	1	1	7	1	1	1	1	1	3	1	1	1	1	1	5	1	5	0	0	1	1	0	0	1	1	1	1	1	1	45.7	152.3	0	0	1	0	1	1	0	1	0	1	0	0	0	0	39
509	22	25	0	0	1	7	1	1	1	1	1	2	1	1	1	0	1	4	1	4	1	1	1	1	1	1	1	1	1	0	0	0	39	149.5	0	0	1	0	1	1	0	1	0	0	0	0	0	0	39
510	15	17	0	2	1	7	0	0	1	1	1	2	1	2	0	0	1	4	1	4	1	1	1	1	1	1	1	1	1	0	1	0	52	158.3	1	1	1	0	1	1	1	1	0	1	1	1	0	1	39
511	16	18	0	2	1	10	1	1	1	1	1	6	1	8	1	1	1	4	1	3	1	1	0	0	0	0	0	0	1	0	0	0	55.3	155.3	0	1	0	0	0	1	0	0	0	1	0	0	0	0	39
512	14	16	0	2	1	4	1	1	1	1	1	2	1	7	1	1	1	4	1	4	1	1	1	1	1	1	1	1	1	0	1	1	57.3	153.6	0	1	0	0	0	0	0	0	0	1	0	0	0	0	39
513	16	19	0	1	1	9	1	0	1	1	1	6	1	3	1	0	1		1		0	0	0	1	1	1	1	1	1	0	1	1	46.5	144.5	0	0	0	0	0	0	0	0	0	0	0	0	0	0	39
514	18	21	0	1	1	4	0	0	1	1	1	4	1	2	0		1	8	0		0	0	1	1	1	1	1	1	1	0	0	1	57.7	151.4	0	0	1	0	1	1	0	1	0	1	0	0	0	0	39
515	15	17	0	2	1	4	1	0	0	0	1	7	1	6	1	1	1	4	1	4	1	1	1	1	0	0	1	1	1	1	1	1	40	146.6	0	0	0	0	1	0	0	0	0	1	0	0	1	0	39
516	18	19	1	0	1	4	0	1	1	0	1	4	0		0	0	1	5	1	5	0	0	0	0	0	0	0	0	0	0	0	0	45.7	154	0	0	0	0	0	0	0	0	0	0	0	0	0	0	39
517	19	21	0	0	1	4	1	1	1	1	1	1	1	2	1	1	1	4	1	4	1	1	1	1	0	0	0	0	0	0	0	0	45.9	150.6	0	1	0	0	0	0	0	0	0	1	0	0	0	1	39
518	18	19	0	1	1	3	1	1	1	1	1	3	1	4	1	1	1	8	1	8	1	1	1	1	0	1	1	1	1	1	0	1	67.6	148.2	0	0	0	0	0	0	0	0	0	1	0	0	0	0	39
519	12	17	0	1	1	3	0	0	0	0	1	3	1	4	0	0	1		1		0	0	0	0	0	0	0	0	1	0	0	1	43.6	144.6	0	0	0	0	1	1	0	0	0	1	0	0	0	0	39
520	12	16	0	2	1	2	1	0	0	0	1	1	1	2	0		1		1		0	0	0	0	0	0	0	0	0	0	0	0	48	155.3	0	0	0	0	0	0	1	0	0	1	0	0	0	0	39
521	17	19	0	1	1	4	0	0	0	0	1	2	1	2	1	0	1	5	1	5	1	1	1	1	1	1	1	1	1	1	1	1	45.8	149.4	0	0	0	0	0	0	0	0	0	0	0	0	0	0	39
522	15	20	0	0	1	7	1	1	1	1	1	7	1	15	1	1	1	3	1	3	0	1	0	1	0	1	1	1	0	1	1	1	55.8	156	0	1	0	0	1	0	0	1	0	1	0	0	0	1	39
523	16	18	0	2	2		0	1	1	1	1	4	0			1	1	9	1	9	0	0	0	0	0	0	0	0	1	0	1	1	53.4	152.7	0	1	1	0	0	1	0	0	0	1	0	0	0	0	39
524	14	15	0	0	1	8	1	0	0	0	1	2	1	1	0	0	1		1	6	0	1	1	0	1	1	1	1	1	1	0	0	50	150.9	1	0	1	0	1	1	0	1	1	0	0	0	0	0	39
525	19	21	0	1	1	5	1	0	1	1	1	2	1	0			1	4	1	4	0	1	1	1	1	1	1	1	1	0	1	1	47.7	146.1	1	0	1	0	1	1	0	0	0	1	0	0	0	1	39
526	15	16	0	2	1	7	0	0	1	1	1	1	0		1	1	1		1		0	0	0	0	0	0	0	0	0	1	1	1	51.6	149.6	0	0	0	0	0	0	0	0	0	0	0	0	0	0	39
527	17	18	0	1	1	12	1	1	1	1	1	7	1	1	1	1	1	5	1	5	0	0	0	0	0	0	1	1	1	0	1	1	52.5	149.4	0	0	1	0	0	0	0	0	1	0	0	0	0	0	39
528	14	15	0	0	1	5	0	0	0	0	1	1	0				1		1		0	0	0	1	0	0	0	0	0	0	0	0	49	148.2	0	0	1	0	0	0	0	0	0	0	1	1	0	0	39
529	19	20	0	0	1	9	0	1	1	1	1	5	0		1	1	1	5	1	5	0	0	1	1	0	0	1	1	1	0	1	1	48.5	157.1	1	1	0	1	1	1	0	0	0	1	0	0	0	0	39
530	16	17	0	1	1	5	0	0	0	0	1	4	0		0	0	1	6	1	6	0	0	0	0	0	0	0	0	0	1	1	1	47.3	150.1	0	0	0	0	0	0	0	0	0	0	0	0	0	0	39
531	18	18	0	2	1	7	1	1	1	1	1	4	1	6	1	1	1	5	1	6	1	1	0	0	1	1	1	1	1	0	1	0	57.1	154.6	0	1	0	0	0	1	0	0	0	1	0	0	0	0	39
532	16	17	1	2	1	5	1	1	0	0	1	6	1	4	1	1	1	4	1	3	1	1	1	1	1	1	1	1	1	1	1	1	50.3	146	0	1	0	0	0	0	0	0	0	0	0	0	0	0	39
533	15	16	0	1	1	7	1	1	1	1	1	7	1	3			1	3	1		0	0	0	1	0	0	1	1	1	1	1	1	36.7	144.1	1	1	1	1	1	1	1	1	1	1	0	0	1	0	39
534	17	19	0	0	1	7	0	1	1	1	1	6	1	8	1	1	1		1		0	0	0	0	0	0	0	0	1	0	0	0	46.5	149.7	0	0	1	0	0	1	0	0	0	1	0	0	1	1	39
535	14	18	0	0	1	11	1	1	1	1	1	3	1	1	1	0	1	6	1	4	0	0	1	1	1	1	1	1	1	1	1	0	41.2	151.3	0	1	0	0	0	0	0	0	0	1	0	0	0	1	39
536	15	17	0	1	1	4	1	0	0	0	1	3	1	4			1	6	1	6	0	0	1	1	0	0	0	0	1	1	0	1	43.9	165.5	0	1	1	0	0	1	0	0	0	0	0	0	0	0	39
537	18	19	0	0	1	6	1	1	1	1	1	3	1	5		0	1	6	1	4	1	1	1	1	1	1	1	1	1	1	1	0	47.1	146.5	0	0	0	0	0	0	0	0	0	0	0	0	0	0	39
538	19	21	1	1	1	8	1	1	1	1	1	8	1	3		0	1	2	1	2	0	1	0	1	0	1	1	1	1	0	1	1	61.6	153.4	0	0	0	0	0	0	0	0	0	0	0	0	0	0	39
539	15	18	0	2	1	3	1	1	1	1	1	1	1	1			1	3	1	3	1	1	0	0	1	1	1	1	1	1	1	1	52.4	149	1	1	1	0	1	1	0	1	0	1	0	0	0	0	39
540	17	18	0	2	1	6	0	0	1	1	1	2	1	1	0	0	1	7	1	3	0	0	0	0	0	0	0	0	0	0	0	0	46.3	159	0	1	0	1	1	1	0	0	0	1	0	1	0	0	39
541	16	18	1	0	1	5	1	1	1	1	1	2	1	3	1	1	1	5	1	5	1	1	1	1	1	1	1	1	1	0	1	1	41.1	145	0	1	1	1	1	1	0	0	1	1	0	0	1	0	39
542	17	18	0	1	1	7	1	1	1	1	1	3	1	7	1	1	1	5	1	5	1	1	0	1	0	1	1	1	1	0	1	1	52.8	160.1	0	0	1	0	0	1	0	0	0	0	0	0	0	0	39
543	15	17	0	1	1	8	1	0	1	1	1	2	1	3		0	0		1	5	1	1	1	0	0	0	1	1	1	0	1	1	52.3	156.8	0	0	1	1	0	1	0	0	0	0	0	0	0	0	39
544	21	22	1	1	1	12	1	0	1	1	1	3	1	2	1	1	1	7	1	7	0	0	1	1	0	1	1	1	1	1	0	1	44.5	154.4	0	0	0	0	0	0	0	1	0	0	0	0	0	0	39
545	19	20	0	2	1	4	1	1	0	0	1	3	1	7	0	0	1	5	1	5	1	1	1	1	1	1	1	1	1	0	1	1	46.7	147.6	0	0	0	0	0	1	1	1	0	1	0	0	0	1	39
546	19	20	0	0	1	3	1	1	0	0	1	0	1	2	1	1	1	5	1	4	1	1	0	0	1	1	1	1	1	1	1	1	44.3	153	0	1	0	0	0	1	0	0	0	0	0	0	0	0	39
547	15	17	0	1	1	12	0	0	1	1	1	8	1	12	1	0	1		1	6	0	0	1	0	0	0	0	0	0	0	0	0	52.2	159.7	0	0	0	0	0	1	0	0	1	1	0	0	0	1	39
548	14	16	0	0	1	5	0	0	1	0	1	4	1	5	0	0	1	4	1	4	0	0	0	0	0	0	0	0	1	0	0	0	43.9	148.4	0	0	0	0	0	1	0	0	0	0	0	1	0	0	39
549	16	18	0	1	1	10	1	0	1	1	1	5	1	4	1	0	1	4	1	4	0	0	0	0	0	0	0	0	0	0	0	0	54.7	158.6	0	1	1	1	1	1	1	1	1	1	0	0	0	0	39
550	16	20	0	2	1	4	0	0	0	0	1	3	1	3	1	1	1	4	1	4	0	0	0	0	0	0	0	0	1	0	0	0	44.6	144.5	0	0	0	1	0	1	0	0	0	0	0	0	0	0	39
551	14	17	0	2	1	6	1	0	1	1	1	3	1	2	1	0	1	4	1	4	0	0	0	0	1	1	1	1	1	1	1	1	52	159.4	0	0	1	1	0	1	0	0	0	0	0	1	1	0	39
552	13	15	0	0	1	7	0	0	0	0	1	7	1	10	1	1	1	2	1	2	0	0	0	0	1	1	1	1	1	1	1	1	45.9	148.7	1	0	1	0	1	0	0	0	0	1	0	0	0	0	39
553	15	16	0	2	1	8	0	0	0	0	1	5	1	2			1	1	1	2	0	0	0	0	0	0	0	0	0	0	0	0	44.3	149	0	0	1	1	0	1	1	0	0	1	0	0	0	0	39
554	17	21	1	2	1	13	1	1	1	1	1	7	1	6	1	1	1	4	1	4	0	0	0	0	0	0	1	1	1	0	1	1	59.1	147.4	0	0	0	0	0	0	0	0	0	1	0	0	0	0	39
555	16	17	1	1	1	7	0	1	1	1	1	4	1	1	0	0	1		1		0	0	0	1	1	1	1	1	1	0	0	0	86.8	159.4	0	1	1	1	1	1	0	0	0	1	0	0	0	0	39
556	17	18	0	1	1	7	1	0	0	0	1	3	1	5	1	1	1	4	1	4	0	1	1	1	0	0	1	1	0	0	1	1	51.3	149.7	0	0	1	0	1	1	0	1	0	1	0	0	0	0	39
557	17	18	0	2	1	4	1	1	0	0	1	2	1	7	1	1	1	5	1	5	1	1	1	0	0	0	0	0	0	0	1	1	54.3	154	0	0	0	0	0	0	0	0	0	1	0	0	0	0	39
558	15	16	0	1	1	3	1	1	0	0	1	6	1	14	1	1	1	7	1	7	0	1	1	1	1	1	1	1	1	0	1	1	53.7	158.5	0	1	1	0	0	0	0	1	0	1	0	0	0	0	39
559	16	17	0	0	1	6	1	1	1	1	1	0	1	9	0	0	1	4	1	4	1	0	1	1	1	0	1	1	1	0	1	1	47.2	152	0	0	1	0	1	1	0	1	0	1	0	0	0	0	39
560	16	17	1	1	1	6	1	1	0	0	1	2	1	1		0	1	4	1	4	1	1	0	0	0	1	1	1	1	0	1	1	54.5	158.5	0	0	0	0	1	1	0	1	0	1	0	0	0	0	39
561	13	14	0	2	1	8	1	0	0	0	1	4	1	2	1	1	1	5	1	5	0	0	1	0	1	1	1	1	1	0	0	0	40.1	147.2	0	0	0	0	0	1	0	0	0	0	0	0	0	0	39
562	16	18	1	1	1	6	1	1	1	1	1	0	1	0	1	1	1	4	1	4	1	1	1	1	0	0	1	1	0	1	1	1	44	148.5	0	1	1	0	1	1	0	0	1	0	0	0	0	0	39
563	17	18	0	1	1	6	1	1	1	1	1	1	1	1	1	1	1	4	1	4	0	1	1	1	1	1	1	1	1	1	1	1	36.3	146.3	0	1	1	0	1	1	0	1	0	1	0	0	0	0	39
564	18	21	0	2	1	8	0	0	0	0	1	1	1	1	1	1	1	7	1	7	0	0	1	1	0	0	0	0	1	0	0	1	47	150.5	0	1	0	0	0	1	0	0	0	1	0	1	0	0	39
565	16	17	0	1	1	7	1	1	1	1	1	3	1	2	1	1	1	5	1	5	0	1	0	1	1	1	0	0	1	0	1	0	45.5	150.3	1	1	1	1	1	1	0	1	0	1	0	0	0	0	39
566	17	18	0	2	1	8	1	1	1	1	1	3	1	3	0	0	1	3	1	3	0	1	0	1	0	0	0	0	1	0	1	0	49.4	147.5	0	1	1	0	1	1	0	1	0	0	0	0	0	0	39
567	18	19	1	1	1	12	0	0	1	1	1	7	1	8	1	1	1	5	1	5	0	0	0	0	0	1	1	1	1	0	0	1	59	153.8	0	1	1	0	1	1	0	1	0	1	0	0	0	1	39
568	21	22	0	2	1	5	1	1	1	1	1	6	1	12	1	1	1	5	1	4	1	1	1	1	0	0	0	1	0	0	1	0	56.3	151.9	0	0	0	0	0	0	0	0	0	0	0	0	0	0	39
569	20	22	0	2	1	9	0	0	1	1	1	6	1	6	1	1	1	5	1	5	0	0	0	0	0	0	1	1	0	0	0	0	46.4	144.1	0	1	1	1	1	1	0	1	0	1	0	0	0	1	39
570	18	19	0	0	1	7	1	1	1	1	1	1	0				1	3	1	3	0	1	1	1	0	0	0	0	0	0	1	1	41.9	152	0	1	0	0	1	0	0	1	1	1	0	0	0	0	39
571	16	17	0	1	1	5	1	0	0	0	1	0	1	0	1	1	1	4	1	4	0	0	1	1	0	0	1	1	0	1	1	1	34.6	147.6	0	1	1	0	1	1	0	0	0	1	0	0	0	1	39
572	18	18	1	2	1	11	0	0	1	1	1	7	0		1	0	1	7	1	7	0	0	0	1	0	0	0	0	0	0	0	0	46.5	146.6	0	0	1	0	0	1	0	1	0	0	0	0	0	0	39
573	18	19	0	2	1	7	1	1	1	1	1	2	1	1	1	1	1	7	1	7	0	0	1	0	0	0	0	0	1	0	0	0	37.6	148	0	1	1	0	0	1	0	0	0	0	0	1	0	0	39
574	14	15	0	0	1	5	1	0	0	0	1	2	1	1	1	1	1	7	1	7	0	1	1	1	1	1	1	1	1	0	1	0	39.4	141.2	0	1	0	0	1	1	0	0	1	1	0	0	0	1	39
575	16	20	0	0	1	10	1	0	1	1	1	6	1	3	1	1	1	5	1	2	0	0	0	0	1	1	1	1	1	0	0	0	44.1	145.4	0	0	1	0	0	1	0	0	0	0	0	0	0	0	39
576	13	15	1	2	1	5	1	0	0	0	1	0	0		1	1	1	6	1	6	0	0	0	0	1	1	1	1	1	0	0	0	31.2	139	0	0	0	0	1	1	0	0	0	0	0	0	0	0	39
577	17	18	0	1	1	6	1	1	1	1	1	7	1	8	1	1	1	5	1	5	1	1	0	0	0	0	0	0	0	0	1	0	36.4	148.5	0	1	0	0	0	0	0	0	0	0	0	0	1	0	39
578	17	18	0	0	1	1	1	1	1	1	1	2	1	1	1	1	1	4	1	4	0	1	1	1	0	0	1	1	0	0	1	1	56.3	150.1	1	0	1	0	1	1	1	1	0	1	0	0	0	0	39
579	14	16	0	0	1	5	1	1	1	1	1	3	1	7	1	1	1	5	1	5	0	1	0	1	1	1	1	1	1	0	1	0	55.4	148.9	0	1	1	0	1	1	0	1	1	1	0	0	0	0	39
580	18	20	0	1	1	4	1	1	1	1	1	2	1	3	1	1	1	6	1	6	0	0	1	1	1	1	1	1	1	1	1	1	54	152	1	1	1	0	1	1	0	1	1	1	0	0	0	0	39
581	16	20	0	1	1	10	0	0	1	1	1	7	1	10	1	0	1	7	1	8	0	0	0	0	1	1	1	1	1	0	0	0	43.9	148.9	0	0	1	1	0	1	0	0	0	0	0	0	0	0	39
582	16	19	0	0	1	8	0	0	1	1	1	8	1	8	1	1	1	7	1	7	0	0	0	0	0	0	0	0	1	0	0	0	41.7	147.8	1	0	1	1	0	1	0	0	1	0	0	0	0	1	39
583	16	18	0	2	1	7	0	0	0	0	1	3	1	0	1	1	1	5	1	5	0	0	0	1	0	0	0	0	1	0	1	1	51.8	158.8	0	0	1	0	0	1	0	0	0	0	0	0	1	0	39
584	15	16	1	2	1	4	0	0	0	0	1	2	1	2	0	0	1	7	1	7	0	0	0	0	0	0	0	0	1	1	0	1	51	147	0	0	0	0	0	0	0	0	0	0	0	0	0	0	39
585	18	22	0	0	1	4	1	1	1	1	1	3	1	5	1	1	1	5	1	5	0	1	0	0	0	1	1	1	1	0	1	1	47	148.8	0	1	1	0	0	1	0	1	0	0	0	0	0	0	39
586	24	26	0	0	1	7	1	1	0	0	1	3	1	2	1	1	1	3	1	3	0	1	0	0	1	1	1	1	1	0	1	1	43.1	146.5	1	1	1	1	1	1	0	1	0	0	0	0	0	0	39
587	15	18	0	2	1	5	1	0	1	1	1	2	1	2	0	0	1	5	1	5	0	1	1	0	1	1	1	1	1	0	1	1	41.7	152	0	1	0	0	1	1	0	0	0	1	0	0	0	0	39
588	18	18	0	2	1	5	1	1	1	1	1	7	1	8	1	1	1	5	1	5	1	1	0	0	0	0	0	0	1	1	1	1	58.2	157.5	0	1	0	0	0	0	0	0	0	0	0	0	0	0	39
589	14	19	0	2	1	6	1	0	0	0	1	4	1	2	0	0	1	7	1	6	1	1	0	0	1	1	1	1	1	0	1	0	43.5	152.5	0	0	0	0	0	1	0	0	0	0	0	0	0	0	39
590	16	17	0	2	1	7	1	0	0	0	1	2	1	5	1		1	3	1	3	1	1	0	0	1	0	1	1	1	1	1	0	38	147.4	0	1	0	0	0	1	0	0	1	1	0	0	0	0	39
591	17	18	0	2	1	7	1	1	1	1	1	7	1	9	0	0	1	3	1	3	0	1	1	1	0	0	1	1	1	0	1	1	46.5	157.2	0	1	0	0	1	1	0	1	0	0	0	0	0	0	39
592	16	19	0	1	1	7	1	1	1	1	1	5	1	1	1	1	1	3	1	3	0	1	1	1	0	0	1	1	0	0	1	1	43.6	146.3	0	1	1	0	1	1	0	1	0	1	0	0	0	1	39
593	16	17	0	0	1	7	1	1	1	1	1	2	1	2	1	1	1	3	1	3	1	1	1	1	0	1	1	1	1	1	1	1	49.9	157.3	0	1	1	0	1	1	0	1	0	1	0	0	0	0	39
594	15	23	0	1	1	9	0	0	1	1	1	5	1	9	1	1	1	8	1	8	0	0	0	1	0	1	1	1	1	0	0	1	48	154	0	0	1	1	0	1	0	0	0	0	0	0	0	0	39
595	16	20	0	1	1	13	0	0	1	1	1	8	1	10	1	1	1	5	1	5	0	0	0	1	0	0	1	1	0	0	0	0	42.5	145	0	0	1	1	1	1	0	1	0	0	0	0	0	0	39
596	15	18	0	2	1	4	0	0	0	0	1	2	1	3	1	1	1	6	1	6	0	0	0	1	0	0	0	0	1	1	1	1	45.5	146.6	0	1	1	1	0	1	0	0	0	0	0	1	0	0	39
597	18	22	0	2	1	2	0	0	0	0	0		0		0	0	1		1		0	0	1	1	0	0	0	0	1	1	1	1	45	148.4	0	0	0	1	0	1	0	0	0	1	0	1	0	0	39
598	18	20	1	2	1	8	1	0	0	0	1	1	1	5	1	1	1	5	1	5	1	1	0	0	1	1	1	1	1	0	1	1	50.9	147.5	0	0	0	0	1	1	0	1	0	1	0	0	0	0	39
599	19	20	0	1	1	4	1	1	1	1	1	7	1	5	1	1	1	6	1	8	1	1	1	1	0	0	0	0	0	1	1	1	38.7	146	0	1	0	0	0	0	0	0	0	0	0	0	0	0	39
600	19	21	0	2	1	7	1	0	0	0	1	2	1	3	0	0	1	4	1	4	1	1	1	0	1	1	1	1	1	0	1	1	45.8	152.6	0	1	1	0	1	1	0	0	0	1	0	0	0	0	39
601	18	19	0	2	1	8	1	0	0	0	1	3	1	5	0	0	1	7	1	7	0	0	1	1	1	1	1	1	1	0	1	1	56.2	156.1	0	0	0	0	1	0	0	0	0	0	0	0	0	0	70
602	13	23	0	0	1	6	1	0	0	0	1	3	1	6	1		1	6	1	6	0	0	0	1	1	1	1	1	1	1	1	1	42.1	146.8	0	0	0	0	0	0	0	0	0	0	0	0	0	0	70
603	22	25	0	2	1	9	1	0	1	1	1	3	0		0	0	1	9	1	9	0	0	0	0	0	0	0	0	0	0	0	0	48.9	158.4	0	1	0	0	0	0	0	0	0	1	1	0	0	0	70
604	15	16	1	1	1	10	1	0	1	1	1	2	1	5	0	0	1	5	1	5	0	0	0	1	0	1	1	1	1	1	1	1	57.3	158	0	0	1	0	0	0	1	1	0	0	0	0	0	0	70
605	16	17	0	2	1	2	1	0	0	0	1	2	1	1	0	0	1	9	1	9	0	0	0	0	0	0	0	0	1	0	0	1	52	152.4	1	1	1	1	1	1	1	1	0	1	0	1	0	0	70
606	16	17	1	2	1	7	1	0	1	1	1	2	1	1	0	0	1	5	1	3	1	1	0	0	0	1	1	1	1	0	1	1	37.8	143.1	0	1	0	1	1	1	0	1	1	1	0	0	1	0	70
607	16	18	0	2	1	8	1	0	1	1	1	3	1	2	0	0	1	8	1	7	0	0	1	0	1	1	1	1	1	0	0	1	53.5	153.2	0	0	1	0	1	1	0	0	0	0	0	1	0	0	70
608	18	19	0	1	1	3	1	0	1	1	1	5	1	5	1	1	1	5	1	5	0	0	0	0	0	0	1	1	0	0	1	1	52.4	157.1	0	0	0	0	0	0	0	0	0	0	0	0	0	0	70
609	18	19	1	1	1	4	1	1	1	1	1	2	1	2	1	1	1	5	1	5	0	0	0	1	0	1	1	1	1	0	1	1	53.8	151.5	0	1	0	0	0	0	0	0	0	0	0	0	0	0	70
610	18	22	0	0	1	5	1	0	1	1	1	5	1	7	0	0	1	8	1	6	1	1	0	1	0	1	1	1	1	1	1	1	41.7	142.6	0	1	0	0	0	0	0	0	0	0	1	0	1	0	70
611	15	18	0	1	1	9	1	0	0	0	1	3	1	3	0	0	1	5	1	5	1	0	1	0	1	1	0	1	1	0	0	1	42.3	152.4	0	0	0	0	1	0	0	1	0	0	0	1	0	0	70
612	15	17	0	2	1	3	1	0	0	0	1	2	1	2	0	0	1	2	1	3	1	1	0	0	0	0	1	1	1	0	0	0	60.8	143.2	0	0	1	0	0	1	0	0	0	0	0	0	1	0	70
613	17	18	0	1	1	9	1	0	0	0	1	4	0		0	0	1	4	1	3	0	0	0	0	0	0	1	1	0	0	0	0	48.8	158.3	0	1	0	0	1	0	0	0	0	0	0	1	0	0	70
614	18	20	0	2	1	8	1	0	0	0	1	4	0		1	0	1	7	1	5	0	0	0	0	0	0	0	0	0	0	0	0	64.3	154.1	0	1	1	0	1	0	0	0	1	1	1	1	0	0	70
615	17	18	0	2	1	4	1	0	1	1	1	4	1	6	0	0	1	4	1	4	0	0	1	0	1	1	1	1	1	1	1	1	47.5	148.2	0	1	1	1	1	0	0	0	0	0	0	0	0	0	70
616	20	23	1	1	1	6	0	0	1	1	1	1	1	5	1	0	1	6	1	5	0	0	0	1	1	1	1	1	1	1	1	1	46.5	149.9	0	1	0	0	0	0	0	0	0	0	0	0	0	0	70
617	17	19	0	1	1	3	0	0	1	1	1	5	1	7	0	0	1	3	1	3	0	0	0	0	0	0	1	1	0	0	0	1	41.4	148.2	0	0	0	0	0	0	0	1	0	0	0	0	0	0	70
618	16	18	0	2	1	4	0	1	0	1	1	4	1	8	1	1	1	9	1	9	0	0	1	1	1	1	0	0	1	0	1	1	51.7	157.2	0	0	1	1	1	0	0	0	0	0	0	0	0	0	70
619	18	19	0	2	1	10	1	0	0	0	1	5	1	3	1	1	1	9	1	9	0	0	0	1	0	0	0	0	0	0	0	0	48.4	149.1	0	0	0	0	0	0	0	0	0	0	0	1	0	0	70
620	16	17	0	2	1	10	0	0	0	0	1	3	0		1	1	1	9	1	9	0	0	0	0	0	0	0	0	1	0	0	0	42.8	152	0	0	0	0	0	0	0	0	0	0	0	0	0	0	70
621	19	22	0	0	1	7	0	0	0	0	1	4	1	4	0	0	1	9	1	9	0	0	1	1	1	1	1	1	1	0	0	1	54	142	0	0	0	0	0	0	0	0	0	0	0	0	0	0	70
622	15	24	0	1	1	6	0	0	0	0	1	3	1	1			1	8	1	5	0	0	0	0	0	0	0	1	1	1	1	1	43.5	147.1	0	0	1	0	1	1	0	0	0	0	0	1	1	0	70
623	16	17	0	2	1	2	1	0	1	1	1	3	1	6		0	1	3	1	3	0	0	0	0	1	1	1	1	1	1	1	1	48.9	151.2	0	1	1	0	1	0	0	0	0	0	0	0	0	0	70
624	16	18	0	2	1	6	0	0	1	1	1	3	1	1	1	1	1	3	1	3	0	0	0	0	0	0	1	1	0	0	1	1	48.1	154	0	0	1	0	0	0	0	0	0	0	0	0	1	0	70
625	19	21	0	2	1	7	1	0	0	0	1	4	1	3	0	0	1	6	1	6	0	0	1	1	0	0	0	0	1	1	1	1	48.1	154.1	0	1	0	0	0	1	0	0	0	0	0	0	1	0	70
626	15	18	0	0	1	10	1	0	1	1	1	4	1	3	0	0	1	6	1	6	0	0	0	0	1	1	1	1	1	1	1	1	53.2	148.1	0	0	0	0	0	1	0	0	0	0	0	0	0	0	70
627	17	18	1	2	1	9	1	0	1	1	1	4	1	3	0	0	1	9	1	9	0	0	0	1	1	1	1	1	1	0	1	1	59	147	0	1	0	0	0	0	0	0	0	1	0	0	0	0	70
628	14	15	0	2	1	8	1	0	1	1	1	4	1	3	0	0	1	8	1	3	0	0	1	1	1	1	1	1	1	0	1	1	50.8	152.6	0	1	1	0	0	0	0	0	0	1	0	1	0	0	70
629	18	22	0	0	1	7	0	0	0	0	1	4	1	6	0	0	1	9	1	9	0	0	1	1	1	1	1	1	1	1	1	1	48.7	163.3	0	0	0	0	0	0	0	0	0	0	0	0	0	0	70
630	17	19	0	1	1	5	0	0	1	1	1	3	1	6	0	0	1	3	1	3	0	0	0	0	0	1	1	1	1	0	1	1	37.6	149.5	0	0	0	0	0	1	0	0	0	0	0	0	0	0	70
631	21	22	0	1	1	4	1	0	0	0	1	3	1	4	0	0	1	6	1	7	1	1	1	1	0	0	1	1	1	0	1	1	45.5	151.5	0	0	0	0	0	0	0	0	0	0	0	1	1	0	70
632	15	16	0	2	1	3	1	0	0	0	1	3	1	3	0	0	1	3	1	3	0	1	0	0	0	0	1	1	1	0	1	1	47.4	153	0	1	1	0	0	1	0	0	0	0	0	0	1	0	70
633	15	17	0	1	1	3	1	0	0	0	1	3	1	1			1		1		0	0	1	1	1	1	1	1	1	1	1	1	52.4	154.1	1	1	1	1	1	0	1	0	0	0	1	1	0	0	70
634	16	19	0	2	1	3	0	0	1	1	1	2	0		1	1	1	4	1	4	0	0	1	1	1	1	1	1	1	1	1	1	53.3	158.7	0	1	1	1	1	0	0	1	0	1	0	0	0	0	70
635	12	15	0	1	1	10	1	0	0	0	1	3	1	1	0	0	1	9	1	8	0	0	0	0	1	1	1	1	1	1	1	1	38.1	149.2	0	1	0	0	1	1	0	1	1	1	0	1	0	0	70
636	17	19	0	1	1	8	1	0	0	0	1	4	1	2	0	0	1	5	1	5	0	0	0	1	1	1	1	1	1	1	1	1	45.1	146.5	0	1	1	1	1	1	0	1	0	0	0	0	0	0	70
637	17	18	0	1	1	9	1	0	0	0	1	1	1	1	1	1	1	6	1	6	0	0	0	0	1	1	1	1	1	1	1	1	36.3	147.3	0	0	0	0	0	1	0	0	0	0	0	0	0	0	70
638	15	17	0	2	1	6	1	0	0	0	1	0	1	0		0	1	9	1	9	0	0	1	1	0	0	1	1	0	0	0	1	56.6	161.5	1	1	1	1	1	1	0	1	0	0	0	0	0	0	70
639	18	20	0	1	1	8	1	0	1	1	1	4	1	3			1	6	1	6	0	0	0	1	1	1	1	1	1	1	1	1	35.1	141.1	0	0	1	0	0	1	0	0	0	1	0	0	0	0	70
640	19	20	0	1	1	7	1	0	1	1	1	3	1	2		0	1		1	9	0	0	1	1	1	1	1	1	1	1	0	0	43.5	153.1	0	0	0	0	0	0	0	1	0	0	0	1	0	0	70
641	16	18	1	1	1	4	0	0	1	1	1	1	1	5	1	1	1	4	1	4	0	0	1	0	0	0	1	1	0	0	1	1	44.5	152.5	0	0	1	0	1	1	0	0	1	0	0	0	1	0	70
642	15	16	0	2	1	5	0	0	1	1	1	2	1	4	0	0	1	5	1	5	0	0	0	1	1	1	1	1	1	1	1	1	57.5	156	0	1	1	0	0	1	0	0	0	0	0	0	1	0	70
643	13	16	0	1	1	6	1	0	1	1	1	3	1	4	1	1	1	3	1	3	0	0	1	1	1	1	1	1	1	0	1	1	48.2	150.7	0	0	0	0	0	0	0	0	0	0	0	1	0	1	70
644	18	20	0	2	1	6	1	0	1	1	1	5	1	3	0	0	1	4	1	3	1	0	1	1	0	0	1	1	0	0	1	1	45.6	154.2	0	0	0	0	0	1	0	0	0	0	0	1	0	0	70
645	16	17	0	1	1	12	0	0	0	0	1	4	1	1	0	0	1	8	1	8	0	0	0	0	0	0	0	1	0	0	0	1	44.5	148.3	0	0	0	0	0	0	0	1	1	1	0	1	0	0	70
646	11	16	0	1	1	8	1	1	1	1	1	5	1	5	1	1	1	9	1	9	0	0	1	1	1	1	1	1	1	1	1	1	50.2	158	0	0	0	0	0	0	0	0	0	0	0	1	0	0	70
647	16	17	0	2	1	8	0	0	0	0	1	4	1	3	0	0	1	4	1	4	0	0	0	0	1	1	1	1	1	0	0	1	42.6	155.5	0	1	0	0	1	0	0	1	0	1	0	1	0	0	70
648	16	18	0	0	1	4	0	0	1	1	1	2	1	2	1	1	1	6	1	6	0	0	0	0	0	0	1	1	0	0	0	1	42	146.3	0	1	1	0	1	1	1	1	0	0	0	0	1	0	70
649	17	23	0	1	1	3	1	1	1	1	0		0		1	1	1	3	1	3	0	0	1	1	1	1	1	1	1	1	1	1	47.1	152.3	0	1	1	0	1	0	0	0	0	1	0	1	0	0	70
650	13	17	0	2	1	6	1	0	0	0	1	4	1	4	0	0	1		1		0	0	0	0	1	1	1	1	1	0	0	1	44.2	144.6	0	0	0	0	1	1	0	0	0	0	0	1	1	0	70
651	17	18	0	2	1	5	0	0	1	1	1	1	1	3	1	1	1	3	1	3	1	0	0	0	0	0	1	1	1	0	1	1	61.5	163.3	0	1	1	0	1	1	1	0	0	1	0	1	0	0	70
652	17	18	0	1	1	6	1	0	1	1	1	3	1	5	1	1	1	4	1	4	0	0	1	1	0	1	1	1	1	1	1	1	52.9	154.5	0	0	0	0	0	0	0	0	0	0	0	0	1	0	70
653	18	25	1	1	1	5	1	0	1	1	1	1	1	1	1	1	1	7	1	7	0	1	1	1	0	1	1	1	1	1	1	1	61.6	155.1	0	0	0	0	1	0	0	1	0	0	0	0	1	0	70
654	15	16	0	1	1	7	1	0	0	0	1	2	1	2	1	1	1	3	1	3	0	1	1	1	1	1	1	1	1	1	1	1	46.2	151.2	0	1	0	0	1	1	0	1	0	1	0	1	1	0	70
655	14	15	0	0	1	4	1	1	1	1	1	4	1	6	1	1	1	3	1	3	0	0	1	1	0	1	1	1	1	0	1	1	60.4	155.5	0	0	0	0	0	1	0	0	0	1	0	0	0	0	70
656	17	19	0	2	1	4	1	0	0	1	1	6	1	3	1	0	1	6	1	6	0	0	1	1	1	1	1	1	1	1	1	1	44	149.5	0	1	1	0	1	1	1	1	0	0	0	0	0	0	70
657	18	20	0	1	1	6	1	0	1	1	1	3	1	4	0	0	1	9	1	9	0	0	0	1	1	1	1	1	1	0	0	1	47.5	153.5	0	0	0	0	0	0	0	0	0	0	0	0	0	0	70
658	18	21	0	1	1	3	0	0	0	0	1	3	1	3	0	0	1		1		0	0	0	0	0	0	1	1	0	0	0	1	42.1	145.1	0	0	0	0	0	0	0	0	0	0	0	1	1	0	70
659	17	18	0	2	1	6	0	0	0	0	1	3	1	3			1	9	1	4	0	0	0	1	1	1	1	1	1	0	1	1	42	149	0	0	0	0	0	0	0	0	0	0	0	0	0	0	70
660	17	18	0	2	1	6	1	0	1	1	1	2	1	0	1	0	1	9	1	9	0	0	0	0	1	1	1	1	1	0	1	1	44.9	149.9	0	1	0	0	1	0	0	0	0	1	0	0	0	0	70
661	15	17	0	1	1	6	1	1	0	0	1	3	1	2	0	0	1	4	1	4	0	0	1	1	1	1	1	1	1	1	1	1	55.1	158.8	0	1	1	1	1	1	0	1	0	1	0	0	0	0	70
662	16	17	0	1	1	6	0	0	1	1	1	5	1	8			1	9	1	9	0	0	0	0	1	1	1	1	1	1	1	1	46.2	146.2	0	1	0	0	1	0	0	0	0	1	0	1	0	0	70
663	15	16	0	2	1	8	0	0	0	0	1	2	1	4	0	0	1	5	1	5	0	0	0	0	1	1	1	1	1	0	1	1	42.8	156.1	0	1	0	0	0	1	0	1	0	1	0	1	1	0	70
664	16	18	0	1	1	4	1	0	1	1	1	1	1	12	1	1	1	5	1	5	0	0	0	1	0	1	1	1	1	0	1	1	39.1	148.8	0	1	1	0	0	1	0	0	0	1	0	0	0	0	70
665	14	22	0	1	1	6	1	1	1	1	1	1	1	1	1		1	3	1	3	0	0	0	1	0	0	1	1	0	0	1	1	45.3	155.2	0	1	1	0	1	1	1	0	0	1	0	0	1	0	70
666	20	21	0	1	1	7	1	0	1	1	1	1	1	2	0	0	1	4	1	4	0	0	0	1	0	0	1	1	1	0	1	1	48.9	156	0	0	0	0	0	1	0	1	0	1	0	0	1	0	70
667	23	25	0	1	1	6	1	0	1	1	1	1	1	1	1	1	1	4	1	4	0	0	1	1	0	0	0	0	0	0	1	1	46.6	159.3	0	0	0	0	0	1	0	0	0	0	0	0	1	0	70
668	15	17	0	1	1	7	1	0	1	1	1	1	1	2	1	1	1	6	1	6	0	0	0	1	0	1	1	1	1	1	1	1	42.2	150	0	1	1	0	0	1	0	0	0	1	0	0	0	0	70
669	18	19	1	1	1	8	0	0	1	1	1	4	1	3	1	1	1	9	1	9	0	0	0	1	0	0	1	1	1	0	0	0	62.3	154	0	0	0	0	0	1	0	1	0	1	0	1	0	0	70
670	17	19	0	1	1	6	1	0	1	1	1	3	1	3	1	1	1	9	1	9	0	0	1	1	0	0	1	1	0	1	1	1	47.4	150.5	0	0	0	0	0	0	0	0	0	0	0	1	1	0	70
671	15	20	0	2	1	6	1	0	1	1	1	1	1	1	1	0	1		1	6	1	1	1	1	1	1	1	1	1	1	0	1	50.3	146.2	0	0	0	0	0	1	0	0	0	0	0	0	1	0	70
672	18	22	0	2	1	6	0	0	1	1	1	1	1	1	1	1	1		1		1	1	1	1	0	0	0	0	1	0	0	0	55.4	155.4	0	0	1	1	1	1	0	1	0	0	0	0	1	0	70
673	19	20	0	2	1	3	0	0	0	0	1	1	1	1	0	0	1	4	1	4	0	0	1	1	0	0	0	0	1	1	1	1	51.8	163	0	1	1	0	1	1	0	0	0	0	0	0	0	0	70
674	13	14	0	1	1	4	1	0	0	0	1	1	1	10	0	0	1	4	1	4	0	0	1	1	0	0	1	1	0	0	0	0	48.2	154.1	0	0	1	0	0	1	0	0	0	0	0	0	0	0	70
675	18	19	0	1	1	7	1	0	0	0	1	2	1	2			1		1		0	0	1	1	1	1	1	1	1	1	1	1	53.4	147.2	0	1	0	0	0	0	0	0	0	1	0	0	1	0	70
676	20	21	0	2	1	7	1	0	0	0	1	7	1	3	0	0	1	9	1	9	0	1	1	1	1	1	1	1	1	1	1	1	49.1	150.2	0	0	0	0	0	0	0	0	0	0	0	0	0	0	70
677	13	14	0	2	1	8	1	1	1	1	1	2	1	1	0	0	1	6	1	6	1	0	1	1	0	0	1	1	1	1	1	1	52.5	147.8	0	0	0	0	0	1	0	0	0	0	0	0	0	0	70
678	16	17	1	2	1	4	1	0	0	0	1	2	1	2	0	0	1	2	1	2	0	0	0	1	0	0	0	0	1	0	1	0	42.5	144.3	0	1	0	0	0	0	0	0	0	0	0	0	0	0	70
679	18	19	0	2	1	8	1	0	1	1	1	4	1	10	0	0	1	5	1	5	0	0	0	1	1	1	1	1	1	1	1	1	45.9	149.1	0	0	0	0	0	1	0	0	0	0	0	0	0	0	70
680	18	19	0	2	1	6	1	1	1	1	1	1	1	1	0	0	1	6	1	6	1	1	1	1	0	1	1	1	1	0	0	1	42	149.2	0	0	0	0	0	0	0	0	0	0	0	0	1	0	70
681	14	16	0	1	1	5	1	0	0	0	1	1	1	1	1	1	1	5	1	3	0	0	1	0	1	1	1	1	1	0	0	1	60.3	155	0	0	1	0	1	1	0	1	0	1	0	0	1	0	70
682	13	18	0	1	1	6	1	0	0	0	1	1	1	1	1	0	1	5	1	3	0	0	1	1	1	1	0	0	1	0	0	1	51.1	148	0	0	1	0	0	1	0	1	0	0	0	0	0	1	70
683	17	18	0	2	1	3	1	0	1	1	1	3	1	3	0	0	1	9	1	9	0	0	0	0	0	0	1	1	0	0	0	1	46.1	146.3	0	0	0	0	0	0	0	0	0	1	0	1	1	0	70
684	16	17	0	2	1	6	1	0	1	1	1	3	1	3	1	0	1	9	1	9	0	0	0	0	0	0	0	0	0	0	0	0	51.7	157.5	0	0	0	0	0	0	0	0	0	0	0	1	1	0	70
685	15	16	0	0	1	6	1	0	0	0	1	3	1	5	1	1	1	6	1	6	0	0	1	0	0	1	1	1	1	0	1	1	42.7	154.6	0	1	0	0	0	0	0	0	0	0	0	0	0	0	70
686	14	17	0	1	1	4	1	0	0	0	1	7	1	10	0	0	1	7	1	7	0	0	1	1	1	1	1	1	1	1	1	1	55.2	146.2	0	0	1	1	0	0	0	0	0	0	0	0	0	0	70
687	16	17	0	1	1	8	1	0	1	1	1	1	1	1	1	1	1	6	1	3	0	0	1	1	0	0	1	1	0	0	0	1	65.9	156.9	0	0	1	0	1	0	0	0	0	0	0	0	0	0	70
688	15	16	0	0	1	6	1	0	0	0	1	1	1	1	1	1	1	9	1	9	0	0	1	1	1	1	1	1	1	1	1	1	45.5	145.4	0	0	0	0	0	0	0	0	0	0	0	0	0	0	70
689	15	16	0	2	1	6	1	0	1	1	1	4	1	5	1	1	1	6	1	6	0	0	0	1	1	1	1	1	1	1	1	1	40.6	149.5	0	0	0	0	0	0	0	0	0	0	0	0	0	0	70
690	15	17	0	2	1	6	1	0	0	0	1	3	1	10	0	0	1	6	1	6	0	0	0	0	0	0	0	0	0	0	1	0	46.3	149.3	0	0	0	0	0	0	0	0	0	0	0	0	0	0	70
691	15	16	0	1	1	2	0	1	1	1	1	2	1	3	0	0	1	6	1	6	1	1	1	1	1	1	1	1	1	0	1	1	43.7	148.2	0	0	0	0	0	0	0	0	0	0	0	0	0	0	70
692	17	18	0	2	1	4	1	0	0	0	1	2	1	6	0	0	1	7	1	7	0	0	1	0	1	1	1	1	1	1	1	1	44.3	144.6	0	1	1	0	1	0	0	0	0	0	0	0	0	0	70
693	13	15	0	2	1	4	1	0	1	1	1	1	1	2	0	0	1	4	1	3	0	0	1	1	0	1	1	1	1	0	1	1	40.4	139.8	0	1	1	1	0	1	0	1	0	0	0	0	1	0	70
694	19	21	0	1	1	3	1	1	0	0	1	1	1	1	0	0	1	5	1	3	0	0	1	0	0	0	1	1	0	0	1	1	44	153.3	0	0	0	0	0	1	0	1	0	1	0	0	0	0	70
695	20	21	0	2	2		1	0	1	1	1	2	1	2	1	1	1	9	1	9	0	0	0	1	1	1	0	0	1	1	1	0	71.9	153.3	0	0	0	0	0	0	0	0	0	0	0	0	0	0	70
696	15	16	0	1	1	5	1	0	1	1	1	4	1	4	0	0	1	9	1	9	0	0	0	0	0	0	0	0	1	1	1	1	47.5	142.7	0	0	0	0	0	0	0	0	0	0	0	0	0	0	70
697	17	18	0	1	1	5	0	1	1	1	1	2	1	2	1	1	1	6	1	6	0	0	0	1	0	0	1	1	1	1	1	1	52.3	153.3	0	0	0	0	0	0	0	0	0	0	0	0	0	0	70
698	14	16	0	1	1	6	1	0	1	1	1	3	1	3	1	1	1	3	1	3	0	0	0	1	0	0	1	1	1	1	1	1	46.9	148.4	0	0	0	0	0	0	0	0	0	0	0	0	0	0	70
699	13	15	0	1	1	7	1	0	0	0	1	4	1	3	0	0	1	8	1	7	0	0	1	1	1	1	1	1	1	1	1	1	51.3	155.5	0	0	0	0	0	0	0	0	0	0	0	0	0	0	70
700	15	16	0	0	1	7	1	0	0	0	1	4	1	5	0	0	1	7	1	7	0	0	1	1	1	1	1	1	1	1	1	1	44.9	142.6	0	0	0	0	1	0	0	1	0	1	0	0	0	0	70
701	17	20	1	1	1	6	1	0	1	1	0		1	5			1		1		0	0	0	0	0	0	1	1	1	1	0	1	47.4	145.2	0	1	0	0	0	0	0	1	0	0	0	0	0	0	13
702	17	19	0	1	1	3	1	1	0	0	1	1	0		0	0	1	10	1	10	0	0	0	0	0	0	0	0	0	0	0	0	46.3	151.2	0	0	0	0	0	0	0	0	0	0	0	0	0	0	13
703	14	16	1	1	1	3	1	0	1	1	1	2	1	0	0	0	1	10	1	10	0	0	1	1	0	0	0	0	0	1	1	1	46.9	141.4	0	1	1	0	1	1	0	0	0	1	0	0	0	0	13
704	20	22	0	0	1	5	1	0	1	1	1	3	0		1		1	7	1	5	0	0	0	1	1	1	1	1	1	1	1	1	48.1	155.1	0	0	0	0	1	0	0	0	0	0	0	0	0	0	13
705	16	18	0	2	2		1	0	0	0	0		0				0		0		0	0	0	0	0	0	0	0	0	1	0	0	60.5	152.8	0	1	1	0	1	1	0	1	0	0	0	1	0	0	13
706	13	14	1	1	1	6	1	0	0	0	1	3	1	2	0	0	1		1		0	0	0	1	0	0	0	0	0	0	1	0	50.8	152.2	0	0	0	0	0	1	0	0	0	0	0	0	0	0	13
707	13	19	1	2	1	5	1	0	0	0	1	0	1	7	0	0	1		1		1	0	1	1	1	1	1	1	1	0	1	1	53.7	151.3	0	0	0	0	0	0	0	0	0	1	0	0	0	0	13
708	16	19	0	1	2		1	0	1	1	1	0	1	0	0	0	1	4	1	4	0	0	0	1	0	0	0	0	1	0	0	0	43.5	151	1	1	1	0	0	1	0	1	0	0	0	0	0	0	13
709	14	16	0	2	1	10	1	0	1	1	1	3	1	4	0	0	1	6	1	3	1	1	1	1	0	0	0	0	0	1	1	0	52.7	151.4	0	0	0	0	0	0	0	0	0	1	0	0	0	0	13
710	14	15	1	2	1	9	1	1	1	1	1	1	1	4	0	0	1	7	1	8	1	1	1	1	0	1	1	1	1	1	1	1	43.1	150.9	0	0	0	0	0	1	0	0	0	1	0	0	0	0	13
711	14	16	0	1	1	7	1	1	1	1	1	0	1	2	0	0	1	6	1	7	1	0	1	1	1	1	0	0	1	1	1	0	64.3	155.2	0	0	0	0	0	0	0	0	0	0	0	0	0	0	13
712	14	16	0	1	1	4	1	1	1	1	1	8	1	5	0	0	1	9	1	8	0	0	0	1	1	1	1	1	1	1	1	1	53.6	160.7	0	0	0	0	0	0	0	0	0	0	0	0	0	0	13
713	16	18	0	1	1	7	1	0	0	0	1	4	1	7	0	0	1	4	1	5	0	1	0	0	1	1	0	0	1	0	1	1	49	157.5	0	0	0	0	0	1	0	0	0	0	0	0	0	0	13
714	20	21	0	2	1	2	1	0	1	1	0		1	3	0	0	1		1	10	0	0	0	0	0	0	0	0	0	0	0	0	47.6	156.5	0	1	0	0	0	1	0	0	0	0	0	0	0	0	13
715	16	18	0	2	1	6	1	0	1	1	1	7	1	15	0	0	1	6	1	7	1	0	1	1	1	1	1	1	1	1	0	1	62.6	158.8	0	0	0	1	0	0	0	0	0	0	0	0	0	0	13
716	16	28	0	2	1	6	1	1	1	1	1	7	1	16	1	1	1	5	1	5	0	0	0	0	1	1	0	0	1	0	0	0	42.9	150.6	0	0	1	0	0	1	0	0	0	0	0	0	0	0	13
717	16	17	1	2	1	8	1	0	1	1	1	10	1	2	0	0	1	8	1	8	0	0	0	0	0	1	0	0	1	0	0	0	68.4	149.2	0	0	1	0	0	1	0	0	0	0	0	0	0	0	13
718	21	22	0	2	1	7	0	0	0	0	1	2	1	2	0	0	1	9	1	9	0	0	0	0	0	0	0	0	0	0	0	0	64.3	158.5	0	0	1	0	1	0	0	0	1	0	0	0	0	0	13
719	18	19	1	1	1	8	1	0	0	0	1	2	1	1	0	0	1		1		1	0	1	1	0	0	0	0	1	0	1	1	79.5	160.5	0	0	0	0	0	0	0	0	0	0	0	0	0	0	13
720	13	14	0	0	1	8	0	0	0	0	1	7	1	5	0	0	1	10	1	10	0	0	1	1	0	0	0	0	1	0	0	0	47.9	145.6	1	0	0	0	0	0	0	0	0	0	0	0	0	0	13
721	16	20	0	1	1	4	1	0	0	0	1	5	1	8	0	0	1	2	1	2	1	0	0	0	0	0	1	1	1	1	1	1	68.9	162.3	0	0	0	0	1	0	0	1	0	1	0	0	0	0	13
722	15	17	0	2	1	2	0	0	0	0	1	1	1	4	0	0	1	1	1	1	0	0	0	1	1	1	1	1	1	1	1	1	48.9	151.1	0	0	1	1	0	0	0	1	0	0	0	0	0	0	13
723	11	15	0	1	1	10	1	0	0	0	1	4	1	5	0	0	1	4	1	2	0	0	1	1	1	1	1	1	1	1	1	1	51.3	147.2	0	1	0	0	1	1	0	0	0	1	0	0	0	0	13
724	13	14	1	1	1	2	1	0	0	0	1	2	1	1	0	0	1	7	1		0	0	0	0	1	1	1	1	1	1	1	1	52.1	159.7	0	0	0	0	0	0	0	0	0	0	0	0	0	0	13
725	13	14	0	1	1	10	0	0	1	1	1	10	1	2	0	0	1	6	1	6	0	0	0	1	0	0	0	0	1	0	1	1	45.6	150.1	0	0	0	0	0	0	0	0	0	0	0	0	0	0	13
726	16	18	1	1	1	4	0	0	1	1	1	1	0		0	0	1	9	1		0	0	0	0	0	0	0	0	0	0	0	0	48.7	156	0	0	0	0	0	0	0	0	0	0	0	0	0	0	13
727	16	20	0	1	1	6	1	0	1	1	1	0	0		0	0	1		1		0	0	0	1	1	1	1	1	1	1	1	1	42.4	153.2	0	0	0	0	0	1	0	0	0	0	0	0	0	0	13
728	20	22	1	1	1	4	1	0	0	0	1	3	0		0	0	1	6	1	6	0	0	0	0	0	0	0	0	1	0	0	0	33.5	143.3	0	1	0	0	0	1	0	0	0	1	0	0	0	0	13
729	15	20	0	2	1	2	1	0	1	1	1	2	1	2	0	0	1	5	1	5	0	0	0	1	0	0	0	0	1	1	1	1	49.2	144.2	0	0	0	0	1	1	1	0	0	0	0	0	0	0	13
730	15	22	1	1	1	11	1	0	1	1	1	1	1	6	0	0	1	7	1	7	1	1	0	1	1	1	1	1	1	1	1	1	61.6	150.6	0	1	0	0	0	1	0	0	0	0	0	0	0	0	13
731	11	21	1	0	1	5	1	0	0	1	1	2	1	2	1	1	1	5	1	5	0	1	0	1	1	1	1	1	1	0	1	1	45.5	150.1	0	1	1	0	1	0	0	0	0	1	0	0	0	0	13
732	18	19	1	1	1	10	1	0	0	0	1	3	0		0	0	1	8	1	8	0	0	0	0	0	0	0	0	0	0	0	0	39.9	145.5	0	1	1	0	0	1	0	0	0	0	0	0	0	0	13
733	16	18	0	2	1	10	1	1	0	0	1	4	1	10	0	0	1	7	1	7	0	0	0	0	1	1	1	1	1	1	1	1	65	156.2	0	1	0	0	0	0	0	0	0	0	0	0	0	0	13
734	13	16	0	0	1	4	1	0	0	0	1	1	0		0	0	1		1		0	0	0	1	0	0	0	0	1	0	0	0	36	142.8	0	0	0	0	0	0	0	0	1	0	0	0	0	0	13
735	17	20	0	1	1	8	0	0	0	0	1	1	1	1	0	0	1	9	1	9	0	0	0	1	0	0	0	0	1	1	1	0	57	147.7	0	0	0	0	0	0	0	0	0	0	0	0	0	0	13
736	19	20	1	2	1	2	1	0	0	0	1	1	1	1	1	1	1		1		0	0	0	0	0	0	0	0	0	0	0	0	60.1	157.3	0	1	1	0	1	1	1	1	0	1	0	0	0	0	13
737	15	18	0	0	1	1	1	0	1	1	0		0				1		1		0	0	0	0	0	0	1	1	0	1	1	1	51.9	151.1	0	0	0	0	0	1	0	0	0	0	0	0	0	0	13
738	14	15	0	1	1	8	1	0	1	1	1	3	1	3	1	1	1	3	1	3	0	0	0	0	1	1	1	1	1	1	1	1	46.9	151.3	0	0	0	0	0	0	0	0	0	1	0	1	0	0	13
739	16	17	0	1	1	5	1	1	1	1	1	0	1	0	0	0	1	8	1	8	0	0	0	0	0	0	1	1	0	0	0	0	56.7	152.3	0	0	0	0	0	1	0	0	0	0	0	0	0	0	13
740	18	19	0	2	1	2	0	0	0	0	1	2	1	5	0	0	1	2	1	2	0	0	1	1	1	1	1	1	1	1	1	1	43.3	147.9	0	0	1	0	0	0	0	0	0	1	0	0	0	0	13
741	15	17	0	1	1	3	1	0	0	0	1	1	0		0	0	1	10	1	10	0	0	0	0	0	0	0	0	1	0	0	0	42.7	146.7	0	1	1	1	0	1	0	0	1	0	0	0	0	0	13
742	17	19	0	0	1	10	1	0	0	0	0		0		1	1	1	7	1	7	0	0	1	0	1	1	1	1	1	1	1	1	40.6	140.9	0	1	1	0	0	0	0	0	0	0	0	0	0	0	13
743	15	20	0	0	1	12	1	0	1	1	1	1	0		1	1	1	10	1	10	0	0	0	0	0	0	0	0	0	0	0	1	50.8	155.2	0	1	0	0	0	0	0	0	0	0	0	0	1	0	13
744	15	18	0	1	1	7	0	0	1	1	1	7	0		0	0	1	8	1	8	0	0	0	0	0	0	0	0	1	0	1	1	44.4	154.2	0	0	0	0	0	1	0	0	0	0	0	0	0	0	13
745	16	18	0	1	1	6	1	1	1	1	1	4	0		0	0	1	8	1	8	0	0	0	0	0	0	0	0	0	0	1	0	49.5	148	0	0	0	0	0	1	0	0	0	0	0	0	0	0	13
746	16	19	0	1	1	8	1	0	0	0	1	2	1	10	0	0	1	4	1	4	0	0	0	0	0	0	0	0	0	1	0	0	53.2	157.1	0	0	0	0	0	0	0	0	0	0	0	1	0	0	13
747	19	22	0	2	1	6	1	0	0	0	1	7	0		1	1	1	10	1	10	0	0	0	0	0	0	0	0	0	0	1	1	39.8	148.2	0	0	0	0	0	0	0	0	0	0	0	0	0	0	13
748	15	18	0	2	1	7	0	0	1	1	1	3	1	0	1	1	1		1		1	0	0	0	0	1	0	1	1	0	0	0	37.2	150.7	1	1	1	0	1	1	0	0	0	0	0	1	0	0	13
749	13	16	0	1	1	8	0	0	0	0	1	1	1	0		0	1	6	1	6	0	0	0	1	1	1	1	1	1	0	1	1	46.7	150.9	0	0	0	0	0	1	0	0	0	1	0	0	0	0	13
750	22	24	1	0	1	4	1	1	0	0	0		0		0	0	1	2	1	2	0	0	0	0	1	1	1	1	1	1	1	1	60.9	156.8	0	1	0	0	0	0	0	0	0	0	0	0	0	0	13
751	23	26	1	1	1	8	0	1	1	1	1	2	1	2	0	0	1	5	1	5	0	0	0	0	1	1	1	1	1	1	1	1	73.1	149.5	0	1	0	0	0	0	0	0	0	0	0	0	0	0	13
752	16	20	1	0	1	8	1	0	0	0	1	2	1	2	0	0	1	6	1	6	0	0	0	0	0	0	0	1	0	1	1	1	57.6	147.1	0	1	0	0	0	0	0	0	0	0	0	0	0	0	13
753	17	20	1	2	1	5	1	0	0	0	1	1	1	2	0	0	1	4	1	4	0	0	0	0	0	0	0	0	0	0	0	0	46.4	149.9	0	0	0	0	1	0	0	1	1	1	0	0	0	0	13
754	14	17	0	0	1	16	0	0	0	0	1	1	1	10			1	9	1	9	0	0	0	0	0	0	0	0	0	0	1	1	52.3	148.9	0	0	0	0	0	0	0	0	1	0	0	0	0	0	13
755	19	20	1	2	1	10	1	0	0	0	1	2	1	1	0	0	1	2	1	2	0	0	0	0	0	0	0	0	0	0	1	1	61.7	158.1	0	1	0	0	0	0	1	0	0	0	0	0	0	0	13
756	18	20	1	2	1	8	1	0	0	0	1	0	1	2			1	9	1	9	0	0	0	0	1	1	1	1	1	0	1	1	40.1	145.6	0	0	1	0	0	1	0	0	1	0	0	1	0	0	13
757	14	16	1	1	1	4	1	0	0	0	1	1	1	0	0	0	1	6	1	6	1	0	0	1	1	1	1	1	1	1	1	1	52.4	153.2	0	1	1	1	1	1	0	1	0	1	0	0	0	0	13
758	16	19	0	1	1	7	0	0	1	1	1	0	1	0	1	1	1	6	1	6	0	0	0	1	1	1	1	1	1	1	1	1	54.7	156.7	0	0	1	0	0	1	0	0	0	0	0	0	0	0	13
759	18	22	0	0	1	7	1	0	0	0	1	4	1	5	0	0	1	8	1	8	0	0	1	1	0	0	0	0	1	1	1	1	40.2	147.6	0	1	0	0	0	0	0	0	0	1	0	0	0	0	13
760	14	17	1	1	1	12	1	1	1	1	1	4	1	3	0	0	1	9	1	9	0	0	0	0	1	1	1	1	1	1	1	1	54.6	152.4	0	0	0	0	0	0	0	0	1	0	0	0	0	0	13
761	15	16	1	2	1	7	1	0	0	0	1	3	0		0	0	1		1		0	0	0	0	1	1	1	1	1	0	1	0	37.4	143.6	0	1	1	1	0	1	1	1	0	0	0	0	0	0	13
762	17	19	1	2	1	7	0	0	1	1	1	2	0		0	0	1		1		0	0	0	0	1	1	1	1	0	0	1	1	53.5	152.3	0	1	1	1	1	1	0	0	0	0	0	0	1	0	13
763	18	19	0	1	1	18	1	0	1	1	1	2	1	9	0	0	1	6	1	6	0	0	1	1	0	0	0	0	1	0	0	0	48.5	143	0	1	1	1	1	1	0	0	0	0	0	0	0	0	13
764	18	20	1	2	1	8	1	0	0	0	1	4	1	0	0	0	1	5	1	5	0	0	1	1	1	1	1	1	1	1	1	1	44.3	143	0	0	0	0	0	0	0	0	0	0	0	0	0	0	13
765	16	19	0	1	1	5	1	0	1	1	1	5	1	0	0	0	1	4	1	4	0	0	0	0	0	1	0	0	1	1	1	1	45.3	146.4	0	0	0	0	0	0	0	0	0	0	0	0	0	0	13
766	16	25	1	0	1	9	1	0	1	1	1	5	0		0	0	1	1	1	1	0	0	0	0	0	0	0	0	1	0	1	0	56.7	151.7	0	0	0	0	0	0	0	0	0	0	0	0	0	0	13
767	15	19	1	2	1	8	1	0	0	0	1	2	1	2		0	1	5	1	5	1	0	1	1	1	1	1	1	1	1	1	1	55.2	159.1	1	1	1	0	1	1	1	1	0	0	0	0	0	0	13
768	18	21	0	0	1	4	0	1	1	1	1	3	1	3	0	0	1	6	1	6	0	0	0	0	1	1	1	0	1	0	1	1	37.5	143.3	0	1	0	0	0	1	0	0	0	0	0	0	0	0	13
769	17	18	0	0	1	12	1	0	0	0	1	5	1	12	0	0	1	6	1	6	0	0	0	0	0	0	0	0	0	0	0	0	52.8	146.6	0	0	0	0	0	0	0	0	0	0	0	0	0	0	13
770	12	16	0	0	1	7	0	0	0	0	1	3	1	3	1		1		1		0	0	0	1	0	0	0	0	1	0	1	0	49.8	146.9	0	0	0	0	0	0	0	0	0	0	0	0	0	0	13
771	16	17	1	1	1	10	1	0	0	0	1	0	1	1	0	0	1	6	1	6	1	1	0	1	0	0	1	1	1	1	1	1	42.8	151.8	0	1	1	0	1	1	0	1	0	0	0	0	0	0	13
772	18	19	0	1	1	4	1	0	0	0	1	3	1	3	1		1	6	1	5	0	0	0	1	0	0	0	0	1	1	0	0	42.3	152.7	0	0	1	0	0	0	0	0	0	1	0	0	0	0	13
773	18	26	0	2	1	7	1	0	0	0	1	3	1	4			1		1		0	0	0	1	1	1	0	0	1	1	1	1	51.4	151	1	1	0	0	1	1	0	1	0	1	0	0	0	0	13
774	12	16	0	2	1	5	1	0	0	0	1	3	1	3			1		1		0	0	0	0	0	1	1	1	1	1	1	1	45	160.5	0	1	1	0	0	1	0	1	0	1	0	0	0	0	13
775	18	19	0	0	1	10	0	0	1	1	1	1	1	1	1	0	1	6	1	8	0	0	0	1	0	0	0	1	0	1	0	1	50.1	153.2	0	0	1	0	0	1	0	0	0	0	0	0	0	0	13
776	16	18	0	1	1	4	1	0	0	0	1	3	1	2	1	0	1		1		0	0	1	1	0	0	0	0	1	0	1	0	54.1	155.1	0	0	0	1	0	0	0	0	0	0	0	0	0	0	13
777	18	19	1	1	1	14	0	0	0	0	1	10	0		1	1	1	9	1	9	0	0	0	0	0	0	0	0	0	0	0	0	54.9	157.5	0	0	0	0	0	1	0	0	0	0	0	0	0	0	13
778	19	26	0	2	1	9	1	0	1	1	1	4	1	10	1	1	1	7	1	7	0	0	0	0	0	0	1	1	0	0	1	1	39.5	152.8	0	0	0	0	1	1	0	1	0	0	0	0	0	0	13
779	18	19	1	2	1	3	1	0	0	0	1	0	0		0	0	1		1		0	0	0	1	1	1	1	1	1	1	1	1	59.6	152	0	1	0	0	0	0	0	0	0	0	0	0	0	0	13
780	16	19	1	2	1	8	1	0	0	0	1	2	0		1	1	1	3	1	3	0	0	0	0	0	0	0	0	0	1	0	0	47.8	158.1	0	1	1	0	0	0	0	0	0	0	0	0	0	0	13
781	15	19	1	2	1	10	1	0	0	0	1	1	1	2	0	0	1	6	1	6	0	0	0	0	1	1	1	1	1	1	0	1	47.4	149	0	1	1	0	1	1	0	1	0	0	0	0	0	0	13
782	16	17	0	2	1	7	1	0	1	1	1	1	1	1	0	0	1	7	1	7	0	0	0	1	1	1	1	1	1	0	1	1	54.2	147.7	0	0	1	0	0	1	0	0	0	0	0	0	0	0	13
783	18	19	0	1	1	7	0	0	1	1	1	3	1	1	0	0	1	4	1	4	0	0	1	1	1	1	1	1	1	1	1	1	45.2	153.2	0	0	1	0	1	0	0	0	0	0	0	0	1	0	13
784	17	18	0	1	1	10	0	0	1	1	1	8	1	8	0	0	1	8	1	8	0	0	0	0	0	0	0	0	1	0	1	0	45.7	156.2	0	0	0	0	0	0	0	0	0	0	0	0	0	0	13
785	21	27	1	2	1	14	1	0	1	1	1	0	1	2			1	7	1	7	0	0	0	0	1	1	1	1	1	1	1	1	43.8	148.9	0	1	1	0	0	1	0	0	0	0	0	0	0	0	13
786	18	21	0	1	1	8	1	0	1	1	1	6	1	1	1		1	7	1	7	0	0	0	0	0	0	0	0	0	0	1	0	58.2	162.1	0	0	0	0	0	0	0	0	0	0	0	1	0	0	13
787	14	15	0	0	1	4	1	0	0	0	1	2	1	7	0	0	1	3	1	3	0	0	0	0	1	1	1	1	1	1	0	1	61.8	161.5	0	0	0	0	0	0	0	0	0	0	0	0	0	0	13
788	16	22	0	0	1	1	0	0	0	0	1	2	1	4	0	0	1	7	1	7	0	0	0	0	0	0	0	0	0	1	0	1	50.6	158.4	0	0	0	0	0	1	0	0	0	0	0	0	0	0	13
789	18	23	1	1	1	3	0	0	1	1	1	6	1	6	0	0	1	6	1	6	1	0	0	0	0	0	0	0	1	0	1	1	38.4	149.6	0	0	1	0	0	1	0	0	0	0	0	0	0	0	13
790	13	19	0	0	1	8	1	0	1	1	1	1	1	2	0	0	1	9	1	9	0	0	0	0	0	0	1	1	1	1	1	1	45.8	149.4	0	1	1	0	0	0	0	0	0	0	0	0	0	0	13
791	20	21	1	1	1	10	1	0	1	1	1	5	1	3	0	0	1	6	1	6	0	0	0	0	0	0	0	0	0	1	1	1	43.8	149.1	0	1	0	0	0	1	0	0	0	0	0	0	0	0	13
792	15	20	1	2	1	6	1	0	0	0	1	1	1	3	0	0	1	5	1	5	0	0	0	0	0	0	0	0	1	1	0	1	50.7	155.3	0	1	0	0	0	0	0	0	0	1	0	0	0	0	13
793	16	18	0	2	1	10	1	0	0	0	1	3	1	2	0	0	1	3	1	3	0	0	0	0	0	0	0	0	0	1	0	0	38.4	151.9	0	0	0	0	0	1	0	0	0	1	0	0	0	0	13
794	18	22	0	2	1	6	1	0	1	1	1	2	1	3	0	0	1	5	1	5	0	0	0	1	1	1	1	1	1	0	0	0	42.2	145.2	0	0	0	0	0	0	0	0	1	0	0	0	0	0	13
795	18	20	0	2	1	5	1	0	1	1	1	4	1	4	0	0	1	8	1	8	0	0	0	0	1	1	1	1	1	1	1	1	58	153.5	0	0	0	0	0	0	0	0	0	0	0	0	0	0	13
796	15	16	0	2	1	2	1	1	1	1	0		0		1	1	1	6	1	6	0	0	0	0	1	1	1	1	1	1	1	1	41.8	152.3	0	0	0	0	0	0	0	0	0	0	0	0	0	0	13
797	18	21	0	1	1	6	0	0	1	1	1	8	1	8		0	1	8	1	8	0	0	1	1	1	1	1	1	1	0	1	1	60	151.8	0	0	0	0	0	0	0	0	0	0	0	0	0	0	13
798	14	15	0	2	1	11	0	0	1	1	1	7	1	2	0	0	1	7	1	7	0	0	1	1	1	1	1	1	1	1	1	1	60.2	149.9	0	0	0	0	0	0	0	0	0	0	0	0	0	0	13
799	16	18	0	1	1	8	1	0	1	1	1	1	1	0	1	0	1	6	1	8	1	0	0	0	1	1	1	1	1	1	1	1	60.1	151.9	0	0	0	0	0	1	0	0	1	0	0	0	1	0	13
800	16	21	0	1	1	8	1	0	1	1	1	1	1	0	0	0	1	6	1	6	0	0	1	1	0	0	0	0	0	1	1	1	60.5	153.3	0	0	0	0	0	0	0	0	0	0	0	0	0	0	13
801	18	19	0	1	1	5	1	1	1	1	1	3	0		0	0	1	5	1	5	1	1	1	1	0	0	1	1	1	1	1	1	37.7	151.4	0	0	0	0	0	0	0	0	0	0	0	0	0	0	16
802	22	26	0	0	1	7	1	1	1	1	0		0		0	0	1	5	1	5	1	1	0	0	0	1	1	1	1	1	1	1	50.7	149.2	0	0	0	0	0	0	0	0	0	0	0	0	0	0	16
803	23	24	0	1	1	5	1	1	1	1	1	8	0		0	0	1	5	1	5	0	1	0	0	1	1	1	1	0	0	1	1	54.3	151.2	0	0	0	0	0	0	0	0	0	0	0	0	0	0	16
804	17	20	0	1	1	6	1	0	0	0	1	3	1	4	0	0	1	9	1	9	0	0	0	0	0	0	1	1	1	1	1	1	47.4	152.5	0	0	0	1	1	0	0	1	0	0	1	0	0	1	16
805	21	23	0	2	1	7	1	0	0	0	1	12	1	18	0	0	1	7	1	7	1	1	1	0	1	0	0	0	1	1	1	1	43.3	154.2	1	0	0	0	0	0	0	0	0	1	0	0	0	0	16
806	19	21	0	1	1	10	1	1	1	1	1	4	1	2	0	0	1	7	1	7	1	1	1	1	0	0	1	1	1	1	1	1	76.9	157.4	0	1	0	0	0	0	0	1	0	1	0	0	0	1	16
807	18	20	1	0	1	6	1	0	1	1	1	3	1	3	0	0	1	5	1	5	0	1	0	0	0	0	0	0	1	0	0	0	46.7	154.1	0	0	1	0	0	0	0	0	0	0	0	0	1	0	16
808	20	21	0	1	1	6	1	1	1	1	1	4	1	4	0	0	1	6	1	6	0	0	1	1	1	1	1	1	1	1	1	1	32.2	143.4	0	0	1	1	0	1	0	1	0	0	0	0	1	0	16
809	16	18	0	2	1	7	0	0	0	0	1	3	1	6	0	1	1	5	1	5	0	1	0	0	1	1	1	1	1	1	1	1	49.2	150.3	0	0	0	0	0	0	0	0	0	0	0	0	0	0	16
810	14	15	0	2	1	6	0	1	0	0	1	3	1	3	0	0	1	6	1	6	0	1	0	0	1	1	1	1	1	0	1	1	70.6	150.5	0	0	0	0	0	0	0	0	0	0	0	0	0	0	16
811	16	19	1	2	1	3	1	1	1	1	1	4	1	2	0	0	1		1		1	1	1	1	1	1	1	1	1	1	1	1	44.6	148	0	0	0	0	0	0	0	0	0	1	0	0	0	0	16
812	17	18	0	0	2		0	0	0	0	1	5	0		0		1	3	1	3	0	1	1	1	1	1	1	1	1	0	1	1	46	144	1	1	0	0	1	1	0	1	0	1	0	0	0	0	16
813	18	22	0	2	2		0	0	0	0	1	1	1	1	0	0	1	6	1	6	0	0	0	1	1	1	1	1	1	0	1	1	57.2	158.5	0	0	0	0	1	0	0	0	0	0	0	0	0	0	16
814	21	24	0	1	1	3	1	0	1	1	0		0		0	0	1		1		1	1	1	1	0	0	1	1	0	0	0	1	45.3	147.1	0	1	0	0	0	0	0	0	0	0	0	0	0	0	16
815	20	21	1	0	1	2	1	0	1	1	1	2	0				1	2	1	2	0	0	0	0	1	1	1	1	1	1	1	1	40.6	148.5	0	1	1	0	0	1	0	0	0	0	0	0	0	0	16
816	16	17	0	1	1	4	1	1	1	1	1	1	1	1	0	0	1	2	1	4	0	1	1	1	1	1	1	1	1	1	1	1	45.7	153.4	0	0	1	0	0	1	0	0	0	0	0	0	1	0	16
817	18	19	0	2	1	3	0	0	1	1	1	6	1	8	0	0	1	10	1	10	1	1	0	0	0	0	1	1	1	0	0	1	55.2	153.5	1	0	1	0	0	1	0	0	0	0	0	0	0	0	16
818	18	20	0	2	1	5	0	0	0	0	1	3	1	3	0	0	1		1		1	1	1	1	0	0	1	1	1	0	1	1	56.2	155.2	0	1	1	0	1	1	0	0	0	0	0	0	0	0	16
819	20	21	0	1	1	3	1	0	0	0	1	3	1	4	0	0	1	5	1	5	1	1	1	0	0	0	1	1	1	0	0	0	43	152	1	0	0	0	1	1	0	1	0	0	0	0	0	0	16
820	18	21	1	0	1	5	0	0	0	0	1	1	1	0	0	0	1	5	1	5	0	0	0	0	0	0	1	1	0	0	0	0	47.6	147.3	0	1	1	0	1	1	0	0	0	0	0	0	0	0	16
821	16	17	0	0	1	3	0	0	0	0	1	1	1	2	0	0	1	2	1	2	0	0	1	0	0	0	0	0	1	0	0	0	43.2	152.2	0	0	1	1	1	1	1	0	1	0	1	0	0	0	16
822	18	20	0	0	1	4	1	0	1	1	1	2	1	1	0	0	1	2	1	2	0	0	1	0	0	0	0	0	0	0	0	0	34.9	146.4	0	1	1	1	1	1	0	1	0	0	0	0	0	0	16
823	19	20	0	2	1	4	1	1	1	1	1	9	1	5	0	0	1		1		0	0	0	1	1	1	1	1	0	0	1	1	41.8	149.9	0	0	0	0	0	0	1	0	0	0	0	0	0	0	16
824	16	18	1	0	1	3	0	0	1	1	1	1	0		0	0	1		1		1	1	0	0	0	0	1	1	0	0	1	1	46.1	148.3	0	0	0	0	1	1	0	0	1	0	0	0	0	0	16
825	18	19	0	1	1	6	1	1	1	1	1	6	1	1	0	0	1	5	1	5	1	0	0	1	1	1	1	1	1	0	0	1	56.5	154	0	0	0	0	1	1	0	0	0	1	0	0	0	0	16
826	18	20	0	2	1	4	1	1	1	1	1	4	1	6	0	0	1		1		1	1	1	1	0	0	0	0	1	0	1	1	38.8	148.7	0	0	0	0	0	0	0	1	0	1	0	0	0	0	16
827	18	19	0	1	1	5	1	0	1	1	1	4	1	3	0	0	1	7	1	7	1	1	1	1	0	0	0	0	1	1	1	1	37.5	146.2	0	0	0	0	0	0	0	0	0	0	0	0	0	0	16
828	22	23	0	0	1	6	0	0	1	1	1	6	1	7	0	0	1	5	1	5	1	1	1	1	0	0	0	1	1	1	1	1	42.1	147.5	0	1	0	0	1	1	0	1	0	0	0	0	0	1	16
829	18	28	0	2	1	8	0	0	0	0	1	2	0		0	0	1	7	1	8	0	0	0	0	0	0	0	0	0	0	0	0	46.7	155	0	1	0	0	1	1	0	0	0	0	0	0	0	0	16
830	14	15	0	2	1	3	0	0	0	0	1	1	0				1		1		1	0	0	1	1	1	1	1	1	1	1	1	55.9	153.3	0	0	1	0	0	1	0	0	0	0	0	0	0	0	16
831	18	20	0	0	1	5	0	0	0	0	1	1	1	1			1	2	1	2	1	1	0	0	0	0	0	0	0	0	0	0	44.2	145.6	0	0	1	0	0	0	0	0	1	1	0	0	0	0	16
832	17	18	0	0	1	8	1	0	0	0	1	3	1	4	0	0	1	5	1	5	1	1	0	1	0	0	0	0	1	0	1	1	37	153.1	0	0	0	0	1	0	0	0	0	0	0	0	0	0	16
833	17	18	0	2	1	7	1	0	0	0	1	2	1	3			1	3	1	3	1	1	0	0	0	0	0	0	1	1	1	1	46.3	145.4	0	0	1	0	0	0	0	0	0	0	0	0	0	0	16
834	19	20	0	0	1	4	1	1	1	1	1	4	1	6	0	0	1	4	1	4	0	0	0	0	1	1	1	1	1	1	1	1	36.1	142	0	1	0	0	0	1	0	0	0	1	0	0	0	0	16
835	18	19	0	2	1	8	1	0	0	0	1	2	0		0	0	1	6	1	6	0	0	1	1	1	1	1	1	1	0	1	1	42.7	154.9	0	0	0	0	0	0	0	0	0	0	0	0	0	0	16
836	18	19	0	2	1	7	1	0	0	0	1	3	1	3	0	0	1	6	1	6	1	0	0	1	1	1	1	1	1	0	1	1	40.7	148.1	0	0	1	0	0	0	0	0	0	0	0	0	0	0	16
837	20	21	0	0	1	5	1	1	1	1	1	2	1	1	0	0	1	5	1	5	0	0	0	1	1	1	1	1	1	1	1	1	38.1	133.6	0	0	1	1	1	1	0	0	0	0	0	0	0	0	16
838	19	20	0	0	1	4	1	0	1	1	1	4	1	5	0	0	1		1		0	0	0	1	1	1	1	1	1	1	1	1	47	158.6	0	0	0	0	0	1	0	0	0	0	0	0	0	0	16
839	16	18	0	2	1	3	1	1	1	1	1	4	1	5	0	0	1	2	1	2	0	0	1	1	1	1	1	1	1	1	1	1	48.3	149.7	0	0	0	0	1	1	0	0	0	1	0	0	0	0	16
840	19	20	0	1	1	4	1	0	1	1	1	1	1	2	0	0	1	4	1	4	0	0	0	1	1	1	1	1	1	1	1	1	43.4	146.5	0	0	1	1	1	1	0	1	0	0	0	0	0	0	16
841	18	20	0	1	1	6	0	1	1	1	1	0	0		1	1	1	4	1	4	0	0	1	1	0	0	1	1	0	1	0	1	46.9	151.9	0	0	1	1	0	1	0	0	0	0	0	0	0	0	16
842	18	19	0	0	1	5	0	0	1	1	1	3	1	6	0	0	1	7	1	7	0	0	0	0	0	0	0	0	0	1	1	1	38.3	150	0	0	0	0	0	0	0	0	0	1	0	0	0	1	16
843	18	19	0	1	1	6	1	1	1	1	1	3	1	7	0	0	1	3	1	3	0	0	0	0	0	1	1	1	1	1	1	1	35.8	149.3	0	0	0	0	0	0	0	0	0	1	0	0	0	0	16
844	14	16	0	1	1	3	1	1	1	1	1	1	0		1	1	1	3	1	3	0	0	0	0	1	1	1	1	1	1	1	1	45.3	153.3	0	0	1	1	0	1	0	0	0	1	0	0	0	0	16
845	18	19	0	1	1	8	0	0	0	0	1	2	1	1	1	1	1	3	1	4	0	0	0	1	0	0	1	1	1	0	1	1	35.6	145.6	0	0	1	0	0	0	0	0	0	0	1	0	0	0	16
846	18	20	0	0	1	8	0	0	0	0	1	1	1	3	0	0	1	6	1	6	0	0	0	1	1	1	1	1	1	0	1	1	43	144.6	0	0	1	0	0	0	0	0	0	0	1	0	0	0	16
847	19	20	0	1	1	4	1	0	1	1	1	6	1	8	0	0	1	3	1	3	0	0	0	0	0	1	1	1	1	1	1	1	41.5	148	0	1	0	0	1	0	0	0	0	0	0	0	0	0	16
848	18	19	0	2	1	4	1	0	0	0	1	3	1	3	0	0	1	8	1	8	0	0	0	1	0	0	0	0	1	0	1	1	47.6	151.7	0	0	0	0	0	0	0	0	0	1	0	0	0	0	16
849	12	14	0	0	1	10	1	0	1	1	1	3	1	4	0	0	1		1		1	0	0	0	0	1	1	1	1	0	0	1	42.5	155	0	0	0	0	0	0	0	0	0	0	0	0	0	0	16
850	20	21	0	0	1	7	1	0	0	0	1	3	1	4	0	0	1		1		0	0	0	0	1	1	1	1	1	1	1	1	50.8	150.3	0	0	0	0	0	0	0	0	0	1	0	0	0	0	16
851	18	20	0	1	1	4	1	1	1	1	1	2	1	6	0	0	1	3	1	3	0	0	0	0	0	0	1	1	0	0	0	1	33.7	143.5	0	0	0	0	0	0	0	0	0	0	0	0	0	0	16
852	15	16	0	1	1	7	0	0	0	0	1	5	1	4	1	0	1	3	1	3	0	0	1	1	1	1	1	1	1	1	1	1	60.3	153.2	0	0	0	0	0	1	0	0	1	1	0	0	0	0	16
853	16	17	0	2	1	1	1	1	0	0	1	3	1	5	0	0	1	3	1	3	0	0	0	0	1	1	1	1	1	1	1	1	53.3	146.1	0	0	0	0	0	0	0	0	0	0	0	0	0	0	16
854	14	15	0	1	1	3	1	0	1	1	1	2	1	4	0	0	1		1		0	0	0	0	1	1	1	1	1	1	1	1	44.7	150.9	0	0	1	0	0	0	0	1	0	1	0	0	0	0	16
855	18	20	0	2	1	8	0	0	1	1	1	2	1	1	0	0	1		1		0	0	0	0	0	0	0	0	1	1	1	1	50.3	155	0	0	1	1	1	1	0	0	0	0	0	0	0	0	16
856	15	16	0	0	1	3	0	0	1	1	1	0	1	0	0	0	1	7	1	7	0	0	0	0	0	0	0	0	0	1	0	1	39.6	145.5	0	0	0	0	0	0	0	0	0	0	0	0	0	0	16
857	15	18	0	2	1	7	0	0	0	0	1	1	1	0	0	0	1	8	1	6	0	0	0	0	0	0	0	0	0	0	0	0	41.6	146.9	0	1	0	0	1	0	0	0	0	0	0	0	0	0	16
858	17	19	0	0	1	4	1	0	1	1	1	2	1	1	0	0	1	4	1	4	0	0	1	1	1	1	1	1	1	1	1	1	40.7	146.1	0	1	1	1	0	0	0	1	0	0	0	0	0	0	16
859	17	18	0	0	1	5	0	0	1	1	1	1	1	1	0	0	1	4	1	4	0	0	0	1	1	1	1	1	1	1	1	1	35.2	141.2	0	1	1	0	0	1	0	0	0	0	0	0	0	0	16
860	13	14	0	0	1	7	1	0	0	0	1	2	1	0	0	0	1	6	1	6	0	0	0	0	1	1	1	1	1	0	1	1	28.5	131.6	0	0	0	0	0	0	0	0	0	0	0	0	0	0	16
861	20	22	0	0	1	7	0	0	0	0	1	1	1	2	0	0	1	7	1	7	1	0	0	1	0	0	0	0	0	1	0	1	46.7	155.8	0	0	0	0	0	0	0	0	0	1	0	0	0	0	16
862	15	17	0	1	1	6	1	0	1	1	1	3	1	4	0	0	1		1		1	0	1	1	0	0	0	0	0	0	1	1	47.6	150.1	0	1	0	0	0	1	0	0	0	1	0	0	0	0	16
863	14	16	0	1	1	10	1	0	0	0	1	2	0		0	0	1	7	1	8	0	0	0	0	1	1	1	1	1	1	1	1	42.7	156.6	0	1	0	0	1	0	0	0	0	1	0	0	0	0	16
864	17	18	0	1	1	6	0	0	1	1	1	1	1	1	0	0	1	7	1	7	0	0	0	1	0	0	0	0	1	1	0	1	36.6	135.4	0	0	0	0	0	0	0	0	0	0	0	0	0	0	16
865	14	15	0	0	1	8	0	0	1	1	1	2	1	4	0	0	1	3	1	4	0	0	1	1	1	1	1	1	1	1	1	1	40.3	144.2	0	1	1	0	1	1	0	0	0	0	0	0	0	0	16
866	18	19	0	2	1	5	1	0	0	0	1	0	1	3	0	0	1	5	1	5	0	0	0	0	0	1	1	1	1	0	0	1	45.2	150.9	0	0	0	0	0	0	0	0	0	0	0	0	0	0	16
867	14	15	0	1	1	6	0	0	1	1	1	4	1	2	0	0	1	5	1	5	0	0	1	0	1	1	1	1	1	1	1	1	46.4	145.1	0	0	1	0	0	1	0	0	0	0	0	0	0	0	16
868	12	19	0	1	2		1	0	1	1	1	3	1	5	0	0	1	3	1	3	0	0	0	0	0	0	1	1	1	0	1	1	51.5	150	0	0	0	0	0	0	0	0	0	1	0	0	0	0	16
869	11	15	0	0	2		1	0	1	1	1	6	1	5	0	0	1	3	1	3	0	0	0	0	0	0	0	0	1	1	1	1	34.4	143.3	0	1	0	0	0	0	0	0	0	0	0	0	0	0	16
870	17	18	0	1	2		0	0	1	1	1	2	1	3	0	0	1	3	1	3	0	0	0	0	0	0	0	0	1	1	1	1	44.3	140	0	0	0	0	0	0	0	0	0	0	0	0	0	0	16
871	14	16	0	2	1	8	0	0	0	0	1	0	1	1	0	0	1	6	1	6	0	0	0	1	0	1	1	0	1	0	0	0	42.2	145.2	0	0	0	0	0	0	0	0	0	0	0	0	0	0	16
872	18	20	0	1	1	9	0	0	1	1	1	5	1	4	0	0	1	4	1	5	1	0	1	1	1	1	1	1	1	0	0	1	40.7	151.7	0	1	0	0	0	0	0	0	0	0	0	0	0	0	16
873	17	19	0	0	1	5	1	0	0	0	1	1	1	2			1	2	1	2	0	0	0	1	1	1	1	1	1	1	1	1	44.1	151.5	0	0	0	0	0	1	0	1	0	0	0	0	0	0	16
874	18	21	0	1	1	4	0	0	0	0	1	2	1	1	0	0	1	2	1	3	0	0	0	1	1	1	1	1	1	1	1	1	52.9	152.1	0	0	1	0	0	0	0	0	0	0	0	0	0	0	16
875	17	18	0	0	1	4	1	1	1	1	1	3	1	4	0	0	1		1		0	0	0	0	0	0	1	1	0	0	1	1	36.6	144.4	0	0	0	0	0	1	0	0	0	0	0	0	0	0	16
876	17	18	0	1	1	6	1	1	0	0	1	1	1	1			1		1		0	0	0	1	0	0	0	1	1	0	1	1	43.8	151.8	1	0	0	0	0	1	0	1	0	0	0	0	0	0	16
877	19	20	0	0	1	4	1	1	1	1	1	2	1	2	0	0	1	4	1	4	1	0	0	0	0	0	0	0	1	0	0	1	39.9	150.4	0	0	0	0	0	0	0	0	0	1	0	0	0	0	16
878	25	27	1	1	1	3	1	1	1	1	0		0		0	0	1	7	1	7	1	1	0	0	0	0	0	0	0	1	1	1	44.7	150.2	0	1	1	1	0	0	0	0	0	0	0	0	0	0	16
879	19	20	0	0	1	3	1	0	1	1	1	2	1	3			1	7	1	7	1	0	0	1	0	0	0	0	1	1	1	1	47.3	142.5	0	0	0	0	0	0	0	0	0	1	0	0	0	1	16
880	18	19	0	1	1	6	0	0	1	1	1	2	0		0	0	1	6	1	6	0	0	0	1	0	0	0	0	0	1	1	1	45.2	152	0	0	0	0	0	0	0	0	0	1	0	0	0	0	16
881	19	20	0	2	1	4	1	0	1	1	1	3	1	0	0	0	1		1		1	1	0	1	0	0	0	0	0	1	1	1	36	143.1	0	1	1	0	1	0	0	0	0	1	0	0	0	1	16
882	19	20	0	0	1	5	1	0	1	1	1	2	1	0	0	0	1	7	1	7	0	0	0	1	0	0	0	0	1	1	1	1	42.8	145	0	0	0	0	0	0	0	0	0	1	0	0	0	1	16
883	13	16	0	2	1	6	1	1	1	1	1	3	1	2	1	1	1	5	1	5	0	0	1	1	0	0	0	0	1	0	1	1	44.5	144.2	0	1	0	0	1	0	0	0	0	0	0	0	0	0	16
884	20	23	0	1	1	3	1	1	1	1	1	3	1	3	0	0	1	2	1	2	0	0	0	0	0	0	0	0	1	1	1	1	53	156	0	0	0	0	0	0	0	0	0	1	0	0	0	0	16
885	24	35	0	2	1	4	1	1	1	1	1	4	1	6	0	0	1	4	1	4	1	0	1	1	0	0	0	1	1	1	1	1	50.5	153.5	0	0	0	0	0	0	0	0	0	1	0	0	0	0	16
886	23	25	0	2	1	4	1	1	0	0	1	3	1	3	1	1	1	2	1	2	0	0	0	0	1	1	1	1	1	1	1	1	46.5	151.1	0	0	1	0	0	1	0	0	0	0	0	0	0	0	16
887	17	21	0	2	1	3	1	0	1	1	1	2	1	4	1	1	1	3	1		0	0	0	0	1	1	1	1	1	1	1	1	72	152.2	0	0	0	0	0	0	0	0	0	1	0	0	0	0	16
888	20	21	0	1	1	8	0	0	0	0	1	4	1	5	0	0	1	7	1	7	1	1	0	1	1	1	1	0	1	1	0	0	47.1	155.2	0	0	0	0	0	0	0	0	0	0	0	0	0	0	16
889	25	28	0	2	1	6	0	0	0	0	1	4	1	3	0	0	1	5	1	6	0	0	0	0	1	1	1	1	1	1	1	1	50.2	150.9	0	0	0	0	1	0	0	0	0	0	0	1	0	0	16
890	20	22	0	2	1	8	1	0	1	1	1	2	1	4	0	0	1	8	1	8	0	0	0	0	1	1	1	1	1	1	1	1	50.7	154.1	0	0	0	0	0	0	0	0	0	1	0	0	0	0	16
891	15	16	0	1	1	5	1	0	1	1	1	3	1	4			1		1		0	0	0	1	0	0	0	0	1	0	0	1	41.4	152	0	0	1	0	1	0	0	0	0	1	0	0	0	0	16
892	19	21	1	2	1	6	1	0	0	0	1	1	1	2			1		1		0	0	0	1	0	0	0	0	1	1	1	1	43	149	0	0	0	0	1	0	0	0	0	1	0	0	0	0	16
893	18	21	0	1	1	7	1	1	1	1	1	3	1	5	0	0	1		1		0	0	0	1	0	0	0	0	1	1	1	1	41.1	150.9	1	0	0	0	0	1	0	0	0	1	0	0	0	0	16
894	15	16	0	0	1	5	1	0	1	1	1	3	1	4	0	0	1	7	1	7	0	0	0	0	0	0	0	0	1	1	1	1	43.5	155.3	0	0	0	0	1	0	0	0	0	1	0	0	1	1	16
895	24	25	0	1	1	3	0	0	1	1	1	3	1	2	0	0	1	10	1	10	0	0	0	0	0	0	0	0	0	1	1	1	41.1	148.8	0	0	0	0	0	0	0	0	0	1	0	0	0	0	16
896	21	23	0	2	1	4	1	0	1	1	1	1	1	3	0	0	1	5	1	5	1	0	0	0	0	0	0	0	0	1	0	0	42.1	147.3	0	0	0	0	0	0	0	0	0	1	0	0	0	0	16
897	15	16	1	1	1	5	1	1	1	1	1	2	1	2	0	0	1	6	1	6	0	0	0	0	1	1	1	1	1	1	1	1	41.6	143.1	0	0	1	1	1	1	0	1	0	0	0	0	1	0	16
898	18	19	0	2	1	6	1	1	1	1	1	2	1	3	0	0	1	4	1	4	0	0	0	0	0	0	0	0	0	0	0	0	43.5	144.8	0	0	1	1	0	1	0	0	0	0	0	0	0	0	16
899	18	19	1	2	1	8	0	0	0	0	1	1	1	1	0	0	1		1	4	0	0	0	1	1	1	1	1	1	0	1	1	60.8	140.1	0	0	1	0	1	1	0	0	0	0	0	0	0	0	16
900	18	20	0	2	1	9	0	0	0	0	1	3	1	3	0	0	1	6	1	7	0	0	1	1	1	1	1	1	1	0	0	1	51	151.5	0	0	0	0	0	0	0	0	0	0	0	0	0	0	16
901	18	20	0	1	1	8	0	0	0	0	1	3	1	3	1	1	1	4	1	4	0	1	0	1	0	1	0	0	1	0	0	0	42.8	140.1	0	0	1	1	0	0	0	0	0	0	0	0	0	0	20
902	18	20	0	1	1	6	0	1	1	1	1	2	1	2	1	1	1	5	1	5	1	1	0	1	0	0	0	0	1	0	0	0	36.8	155.2	0	0	1	1	1	1	0	0	0	1	0	0	0	0	20
903	20	20	1	0	1	8	0	1	1	1	1	3	1	1	1	1	1	4	1	4	1	1	0	0	0	0	0	0	0	0	0	0	47.3	151.2	0	1	1	0	0	1	0	0	0	0	0	0	0	0	20
904	19	21	0	2	1	7	1	1	1	1	1	3	1	3	1	0	1	10	1	9	0	1	0	1	0	0	0	0	1	1	0	1	50.1	155.1	0	0	0	0	0	0	0	0	0	1	0	0	0	0	20
905	16	18	0	0	1	3	0	0	0	0	1	3	1	2		1	1		1	3	0	1	1	1	0	0	0	0	0	0	0	0	42.7	147.1	1	0	1	0	1	1	0	1	0	1	0	0	0	0	20
906	17	19	0	1	1	3	1	0	0	0	1	3	1	0	1	0	1	3	1	3	1	1	1	0	0	0	0	0	0	0	0	0	52.1	162.6	0	0	1	1	0	1	0	0	0	0	0	0	0	0	20
907	18	20	0	1	1	6	0	1	0	0	1	2	1	3	0	0	1	6	1	6	0	1	0	0	1	1	1	1	1	1	1	1	40.9	158.8	0	1	1	1	1	1	0	1	0	1	0	0	1	0	20
908	18	19	0	0	2		1	0	1	1	1	1	0		1	1	1	6	1	6	0	1	1	0	1	1	1	1	1	1	1	1	43.5	150	0	0	1	1	0	1	0	0	0	0	0	0	0	0	20
909	18	21	0	2	1	6	1	1	1	1	1	6	1	5	0	0	1	7	1	7	0	1	0	0	0	0	0	0	1	0	0	0	41.5	150.1	0	0	1	0	0	1	0	0	0	0	0	0	0	0	20
910	17	18	0	2	1	8	1	0	1	0	1	2	1	2			1	6	1	7	0	1	0	1	0	0	0	0	1	1	0	0	41.9	151.4	0	0	1	0	0	0	0	0	0	0	0	0	0	0	20
911	17	21	0	2	1	10	1	0	1	1	1	3	1	2	0	0	1	8	1	8	0	1	0	1	0	0	0	0	1	0	0	0	38.4	153	0	0	1	1	0	0	0	0	0	0	0	0	0	0	20
912	18	19	0	0	1	8	1	1	0	0	1	2	1	1	1	1	1	6	1	8	0	1	1	1	0	0	0	0	1	0	0	0	33.3	143.5	0	1	1	0	1	1	0	0	0	0	0	0	0	0	20
913	13	20	1	2	1	7	1	1	1	0	1	1	1	2	0	0	1		1		0	1	0	0	0	0	0	0	0	0	0	0	42.2	151.1	0	1	0	1	1	1	0	0	0	0	0	0	0	0	20
914	16	18	0	2	1	2	0	1	1	1	0		0		0	0	1	4	1	4	0	1	0	1	0	0	0	0	0	0	0	0	39.1	144.1	0	0	1	0	0	1	0	0	0	0	0	1	0	0	20
915	15	16	0	1	1	5	0	0	0	0	1	2	1	4	0	0	1	6	1	4	1	1	1	1	1	1	1	1	1	1	1	1	39.7	144.9	1	0	1	1	0	1	0	1	1	0	0	0	0	0	20
916	14	17	0	0	1	4	0	0	0	0	1	1	1	2			1	4	1	4	1	1	1	0	1	1	1	1	1	1	1	0	40.8	150	1	0	1	1	0	1	0	1	0	0	0	0	1	0	20
917	13	17	0	0	1	4	0	0	0	0	1	2	1	2	0	0	1	3	1	3	0	1	0	1	0	0	0	0	0	0	0	0	59.4	147.7	1	0	1	0	0	1	0	1	0	0	0	0	0	0	20
918	19	21	0	1	1	5	1	0	0	0	1	3	1	3	1	0	1	10	1	10	0	1	1	0	1	1	1	1	1	0	0	1	51.9	148.9	0	1	1	1	1	1	0	0	0	0	0	0	0	0	20
919	16	17	0	2	1	7	1	0	0	0	1	1	1	1	0	0	1	10	1	10	0	1	1	0	0	1	1	1	1	0	0	0	62.3	161.1	0	0	1	1	0	1	0	0	0	0	0	0	0	0	20
920	16	20	1	1	1	7	1	0	0	0	1	3	1	2	0	0	1	7	1	7	0	0	1	1	1	1	1	1	1	1	0	0	49.4	151.1	0	1	0	1	0	0	0	0	0	0	0	0	0	0	20
921	14	17	0	2	2		0	0	0	0	1	1	1	1			1		0		1	1	1	1	0	0	0	0	1	0	0	0	43.1	152.8	0	0	0	0	0	0	0	0	0	0	1	0	0	0	20
922	15	19	0	2	1	5	1	1	0	0	1	4	1	5	1	1	1	4	1	4	1	1	0	0	0	0	0	0	0	0	0	0	44.7	147.4	0	1	1	0	0	1	1	1	0	1	0	0	0	0	20
923	17	19	0	0	1	5	0	1	1	1	1	1	0		0	0	1	6	1	6	0	1	0	0	0	0	0	0	0	0	0	0	40.9	152	0	1	0	0	1	0	0	0	0	0	0	0	0	0	20
924	18	20	0	2	1	4	1	0	0	0	1	2	1	3	1	0	1	7	1	7	1	1	0	0	0	0	0	0	1	1	0	0	48.5	149.6	0	0	1	0	0	1	0	0	0	0	0	0	0	0	20
925	18	22	0	2	1	8	0	0	0	0	1	8	1	1	1	0	1	5	1	6	0	1	0	1	0	0	0	0	1	0	0	0	51.5	149.8	0	1	0	0	1	1	0	0	0	1	0	0	0	0	20
926	14	15	1	1	1	6	1	0	0	0	1	2	1	3	1	1	1	4	1	5	1	1	1	1	1	1	1	1	1	0	0	1	43.5	150	0	1	1	1	1	0	1	1	1	1	0	0	0	0	20
927	16	18	0	1	1	8	0	0	1	1	1	1	0		1	1	1	3	1	9	1	1	0	1	1	1	1	1	1	1	1	1	46.1	150	0	0	1	0	0	1	0	1	0	0	0	0	0	0	20
928	17	19	1	2	1	3	1	1	1	1	1	7	1	4	1	1	1	9	1	10	0	1	0	1	0	0	1	1	0	1	0	1	47.9	147.8	0	0	1	1	0	0	0	0	0	0	0	0	0	0	20
929	17	20	0	1	1	5	1	1	1	1	1	5	1	1	1	1	1	9	1	9	0	1	0	1	1	1	1	1	1	0	0	1	43.1	152.9	0	0	0	0	1	1	0	1	0	1	0	0	0	1	20
930	18	20	0	1	1	2	0	0	1	1	1	12	1	0			1	6	1	6	1	1	1	1	0	0	0	0	0	1	0	0	45.5	157.8	0	1	1	0	0	1	0	0	0	0	0	0	0	0	20
931	20	22	0	1	1	1	0	0	0	0	1	1	1	1		0	1		1		0	0	0	0	0	0	0	0	0	0	0	0	54.7	156.2	1	0	1	0	1	1	0	1	0	0	0	0	0	0	20
932	14	17	0	0	1	2	1	0	0	0	1	2	1	2			1	7	1	7	0	0	0	1	0	0	0	0	0	0	0	0	38.3	142.4	0	1	1	0	1	1	1	1	0	0	0	0	0	0	20
933	16	20	0	0	1	8	1	1	1	1	1	3	1	4	0	0	1	4	1	4	1	1	1	0	0	0	0	0	0	0	0	0	40.6	154.4	0	1	0	1	0	1	0	0	0	0	0	1	0	0	20
934	16	18	0	2	1	5	1	1	0	0	1	2	1	2	0		1	4	1	4	0	1	0	0	0	0	0	0	1	0	0	0	40.9	153.1	0	0	1	0	0	1	0	1	0	1	0	0	0	0	20
935	18	20	1	1	1	9	1	0	0	0	0		0		0	0	1	8	1	8	0	0	0	0	0	0	0	0	0	0	0	0	45.6	144.5	0	1	1	1	1	1	1	1	0	0	0	0	0	0	20
936	15	18	0	2	1	6	1	0	1	1	1	3	1	3	0	0	1	9	1	7	1	1	1	0	0	0	0	0	1	0	0	1	36.3	148.4	0	0	1	0	1	1	0	1	0	0	0	0	0	0	20
937	17	18	0	2	1	6	1	0	0	0	1	6	1	10	1	0	1		1	6	0	1	1	1	0	0	0	0	1	0	0	0	58.4	158.9	0	0	0	0	0	0	0	0	0	0	0	0	0	0	20
938	18	21	0	0	1	6	0	0	1	1	1	2	1	2	0	0	1	9	1	9	1	1	0	1	0	1	0	1	1	0	0	0	37.1	141.2	0	0	1	0	0	1	1	1	1	0	0	0	0	0	20
939	15	18	0	0	1	8	0	0	0	0	1	4	1	1	0	0	1	9	1	9	1	1	1	1	0	0	1	1	0	1	1	1	37.5	139	0	0	1	0	1	1	0	1	0	0	0	0	0	0	20
940	17	18	0	2	1	5	1	0	0	0	1	3	1	3	0	0	1	9	1	9	0	0	1	1	0	0	0	0	0	0	0	0	43.9	149.3	0	0	1	1	0	0	0	0	0	0	0	0	0	0	20
941	17	18	0	2	1	5	1	0	0	0	1	3	1	3	1	1	1	9	1	9	1	1	1	0	1	1	1	1	1	1	1	1	57.3	154.2	0	0	1	0	0	0	0	0	0	1	0	0	0	0	20
942	15	17	0	2	1	5	0	0	0	0	1	1	1	2	1	1	1	8	1	8	0	1	0	1	0	1	0	0	1	0	0	0	53.6	149.8	0	1	1	0	0	1	0	0	0	0	0	0	0	0	20
943	13	15	0	1	1	5	0	0	0	0	1	2	1	2	1		1		1		0	0	0	0	0	0	0	0	1	1	0	0	37.1	143.6	0	0	0	0	1	1	0	1	0	1	0	0	0	0	20
944	14	22	0	2	1	6	0	0	1	1	0		1	0	0	0	1	8	1	8	0	1	1	0	0	0	1	1	0	1	1	1	49.3	161.5	0	0	0	0	0	1	0	1	0	1	0	1	0	0	20
945	17	18	1	2	1	4	1	0	0	0	0		0		0	0	1	7	1	7	0	1	1	1	0	0	0	0	0	0	1	0	38.1	143.6	1	0	1	0	0	1	0	1	0	0	0	0	0	0	20
946	16	18	0	2	1	4	1	0	0	0	0		0		1	1	1	9	1	9	0	1	1	1	1	1	1	1	1	1	1	1	47.3	154.4	1	0	0	1	1	1	0	1	1	1	0	0	1	1	20
947	14	18	0	1	1	4	1	0	1	1	1	0	0		1	1	1	9	1	9	0	1	1	0	0	0	0	0	0	0	0	0	49.5	150.2	0	0	1	0	0	1	0	1	1	0	0	0	0	0	20
948	15	16	0	0	1	2	1	0	1	1	0		1	2	1	1	1	6	1	6	0	1	1	0	0	0	0	0	0	1	0	0	47.1	151.5	0	0	1	0	0	1	0	1	0	0	0	0	1	1	20
949	19	24	0	0	1	6	1	1	1	1	1	1	1	2	1	1	1	8	1	8	0	1	0	0	1	1	1	1	1	1	0	1	41.2	146.1	0	0	0	0	0	1	0	0	0	1	0	0	0	0	20
950	18	19	1	2	1	6	0	1	0	0	1	4	1	4	0	0	1	9	1	9	0	1	0	1	0	1	0	0	1	1	0	0	40.2	151.5	0	0	1	0	0	1	0	0	0	0	0	0	0	0	20
951	18	20	0	0	1	3	1	0	0	0	1	1	1	7	0	0	1	10	1	10	0	1	1	0	1	1	1	1	1	1	1	1	43.9	152.7	0	0	1	1	1	1	0	0	0	0	1	0	0	0	20
952	17	25	0	0	1	4	1	0	0	0	1	3	1	5	0	0	1	6	1	6	0	1	1	0	1	1	1	1	1	1	1	1	41.8	154.2	0	0	1	0	1	1	0	1	1	0	0	0	1	0	20
953	17	18	0	1	1	3	1	0	0	0	1	1	1	3	0	0	1	6	1	6	0	1	1	0	1	1	0	0	1	1	0	0	30.7	137.8	0	0	0	0	0	1	0	0	0	1	0	0	0	0	20
954	16	17	0	1	1	2	0	1	0	0	1	1	1	3	0	0	1	8	1	8	0	1	1	1	1	1	1	1	1	1	1	1	35.2	146.1	0	1	1	0	0	0	0	0	0	0	0	0	0	0	20
955	17	19	1	2	1	6	0	0	0	0	1	1	1	1	0	0	1	6	1	6	0	1	1	1	0	0	0	0	0	1	1	1	56.7	154.1	0	0	1	0	0	1	0	0	0	0	0	0	0	0	20
956	18	20	0	2	1	6	0	1	1	1	1	3	1	4			1	2	1	2	1	1	1	1	0	0	0	0	1	0	0	0	44.6	144.3	0	1	1	0	0	1	0	0	0	0	0	0	0	0	20
957	18	19	0	1	1	4	1	0	1	1	1	3	1	3	0	0	1	6	1	6	1	1	1	1	0	1	0	0	1	0	0	0	28	142.7	0	0	0	0	0	1	0	0	0	1	0	0	0	1	20
958	15	22	1	1	1	5	1	0	0	0	1	1	1	1	0	0	1	6	1	6	0	1	1	1	0	0	0	0	0	1	1	0	42.6	159	0	0	0	0	0	0	1	0	0	0	0	0	0	0	20
959	17	21	0	2	1	2	1	0	1	1	1	1	1	2			1		1		1	1	0	0	0	0	0	0	1	0	1	1	63.1	157.5	0	0	0	0	0	0	0	0	0	0	0	0	0	0	20
960	18	21	0	2	1	4	0	0	0	0	1	0	1	0	0	0	1	10	1	10	0	1	1	1	0	0	0	0	0	0	0	0	49.4	154.3	1	0	0	0	0	1	0	1	0	0	1	0	0	0	20
961	18	19	0	2	1	6	1	0	1	1	1	4	1	2	1	1	1	9	1	9	0	0	1	1	0	0	0	0	0	1	0	0	41	154.8	0	1	1	0	0	1	0	0	0	0	0	0	0	0	20
962	17	20	1	2	1	3	1	0	1	1	1	2	1	3	0	0	1	8	1	9	0	1	1	0	0	0	0	0	1	0	0	0	47.4	152.3	0	1	1	1	1	1	0	1	0	0	0	0	0	0	20
963	14	17	0	1	1	6	1	0	1	1	1	4	1	3	0	0	1	7	1	7	0	1	0	1	1	1	1	1	1	0	0	0	61.8	155	0	0	1	0	0	1	0	0	0	0	0	0	0	0	20
964	16	18	1	2	1	6	1	0	0	0	1	3	1	3	0	0	1	7	1		0	1	0	1	0	1	0	0	1	0	0	0	44.1	145.9	0	1	1	1	1	1	0	1	0	0	0	0	0	0	20
965	15	17	0	2	1	6	0	0	0	0	1	3	1	4	0	0	1	7	1	7	0	1	1	1	0	1	0	0	1	0	0	0	40.9	150.1	1	0	1	0	0	1	0	0	0	0	0	0	0	0	20
966	15	16	0	0	1	3	0	0	0	0	1	0	1	0	1	1	1	6	1	6	1	1	0	1	1	1	1	1	1	0	0	1	47.6	139.8	0	0	1	1	0	1	0	0	0	0	0	0	0	0	20
967	18	19	0	2	1	4	0	0	1	1	1	4	1	6	0	0	1	5	1	5	1	1	1	1	0	0	0	0	1	0	0	0	49.6	151.5	0	0	0	1	0	0	0	0	0	1	0	0	0	0	20
968	22	24	1	1	1	7	1	1	1	1	1	5	1	4	0	0	1	6	1	6	0	1	0	0	0	1	1	1	1	0	0	0	51.2	159.9	0	0	1	1	0	1	1	0	0	0	0	0	0	0	20
969	16	17	0	2	1	7	1	1	1	1	1	3	1	4	0	0	1	10	1	10	0	1	0	1	0	0	0	0	1	1	1	1	54.2	155.8	0	0	0	0	0	0	0	0	0	0	0	0	0	0	20
970	18	20	0	2	1	6	1	0	0	0	1	3	1	1			1	6	1	6	0	1	0	0	0	0	0	0	0	0	0	0	47.8	159	0	0	1	1	0	1	0	0	1	0	0	0	0	0	20
971	16	18	0	1	1	8	1	0	0	0	1	4	1	4	0	0	1	4	1	4	0	1	1	0	1	1	0	0	1	0	0	0	40.4	150	0	1	0	0	0	1	0	0	0	0	0	0	0	0	20
972	17	18	0	2	1	6	1	0	0	0	1	0	1	0	0	0	1	6	1	6	0	1	0	0	0	1	0	0	1	0	0	1	47.3	147.1	0	0	0	0	0	1	0	0	0	1	0	0	0	0	20
973	18	22	0	2	1	4	1	0	1	1	1	4	1	3	1	1	1	7	1	7	1	1	0	1	1	1	1	1	1	0	0	1	42.6	150.1	1	1	1	1	0	1	0	0	0	1	0	0	0	0	20
974	16	18	0	2	1	6	1	0	0	0	1	0	1	0	1	1	1	9	1	9	0	1	1	1	1	1	1	1	1	1	1	1	39.9	147.1	0	0	1	0	0	1	0	1	0	0	0	0	0	0	20
975	14	16	0	2	1	6	1	0	1	1	1	2	1	3	1	1	1	9	1	9	0	1	0	1	0	0	0	0	1	1	1	1	49.2	148.9	0	0	1	0	0	0	0	0	0	0	0	0	0	0	20
976	16	19	0	0	1	3	0	0	1	1	1	2	1	2	0	0	1	6	1	6	0	1	0	1	1	1	1	1	1	1	1	1	37.2	153.1	0	1	1	1	0	1	0	0	0	1	0	0	1	1	20
977	16	18	0	2	1	3	1	0	0	0	1	4	1	4	0	0	1	9	1	9	0	1	0	1	1	1	1	1	1	1	1	1	47.1	149.7	0	1	1	0	0	1	0	0	1	1	0	0	1	0	20
978	16	18	0	0	1	4	0	0	1	1	1	3	1	3	1	1	1	7	1	7	1	1	0	1	0	0	0	0	0	0	0	0	34.6	144.1	0	0	0	0	0	1	0	1	0	0	0	0	0	0	20
979	18	20	0	2	1	8	0	1	1	1	1	2	1	3	1	0	1	9	1	9	1	1	0	1	1	1	1	1	1	0	0	1	55.2	156.6	0	0	1	1	0	1	0	0	1	0	0	0	0	0	20
980	17	19	0	2	1	5	0	1	1	1	1	5	1	2	1	1	1	9	1	9	0	1	1	0	1	1	1	1	1	1	1	1	37.2	150.9	0	1	1	1	0	1	0	0	0	1	0	0	0	0	20
981	15	25	0	1	1	4	0	0	1	0	1	2	1	2	1	1	1	9	1	9	0	1	0	0	0	1	1	1	1	1	0	1	47.1	153.2	0	0	0	0	0	1	0	0	0	0	0	0	0	0	20
982	18	23	0	1	1	8	1	0	0	0	1	4	1	2	1	1	1	6	1	6	0	1	1	1	0	0	0	0	0	0	0	0	45	145	0	0	1	1	0	0	0	0	0	1	0	0	0	0	20
983	16	18	0	1	1	5	1	0	0	0	1	1	0		0	0	1	5	1	6	0	1	1	0	0	1	1	1	1	1	0	0	35	142	0	0	0	0	0	0	0	0	0	0	0	0	0	0	20
984	15	16	0	2	1	9	0	0	0	0	1	3	1	1			1		1		0	0	0	1	0	0	0	0	1	1	0	0	61.2	152.1	0	0	1	1	0	0	0	0	0	1	0	0	0	0	20
985	18	19	0	2	1	8	1	1	0	0	1	4	1	2	1	1	1	9	1	9	1	1	1	1	0	0	0	0	0	0	0	1	48.8	150	0	0	1	1	0	1	0	0	0	1	0	0	0	0	20
986	17	19	0	0	1	6	1	1	1	1	1	3	1	2	0	0	1	9	1	9	1	1	0	0	0	0	0	0	1	0	0	0	58.9	148.7	0	0	0	0	0	1	0	0	0	0	0	0	0	0	20
987	15	26	0	2	1	5	1	0	1	1	1	2	1	3	1	1	1	9	1	9	0	1	1	1	1	1	1	1	1	1	1	1	43	149.9	0	1	1	0	1	1	0	1	0	1	0	0	0	0	20
988	15	19	0	2	1	4	1	0	1	1	1	3	1	1	1	1	1	6	1	6	0	1	0	0	1	1	1	1	1	1	1	1	42.3	139.7	0	1	1	1	1	1	0	1	0	1	0	0	0	0	20
989	17	18	0	0	1	3	1	1	0	0	1	1	0		0	0	1	6	1	6	0	1	1	1	1	0	1	1	0	1	0	0	44.4	155	0	0	1	1	1	1	0	0	0	0	0	0	0	0	20
990	17	20	0	2	1	6	1	0	0	0	1	3	0				1	9	1	9	1	1	0	0	1	1	1	1	1	1	1	0	44.2	145.7	0	1	1	1	1	1	1	1	0	0	0	0	0	0	20
991	12	14	0	0	1	1	0	0	1	0	1	0	1	0			1		0		0	1	0	1	0	0	0	0	0	0	0	0	36	138.4	0	0	1	1	1	1	0	1	0	0	0	0	0	0	20
992	18	20	0	2	1	4	1	0	1	1	1	2	1	4	0		1	6	1	6	0	0	0	1	0	0	0	0	1	0	0	0	44.5	151.1	0	1	1	0	0	0	0	0	0	0	0	0	0	0	20
993	18	21	0	2	1	5	1	0	1	1	1	3	1	2	0	0	1	6	1	6	1	1	1	1	1	1	0	0	1	0	0	1	49.1	153.3	0	1	0	1	0	1	0	0	0	0	0	0	0	0	20
994	20	21	0	0	1	13	1	0	1	1	1	4	0		0	0	1	9	1	9	1	1	0	1	1	1	1	1	1	1	1	1	55.2	151.6	0	1	1	0	1	0	0	0	0	1	0	0	0	0	20
995	20	22	0	2	1	6	1	0	0	0	1	3	0		0		1	9	1	9	0	1	0	0	1	1	1	1	1	1	1	1	35.9	146.8	1	1	1	0	0	1	0	0	0	0	0	0	0	0	20
996	18	22	0	1	1	5	1	0	1	1	1	2	1	1	0	0	1	4	1	4	1	1	0	1	0	0	0	0	1	0	0	0	36.6	139.3	0	0	1	1	0	0	0	0	0	0	0	0	0	0	20
997	15	17	1	2	1	5	0	0	1	1	1	2	1	1	1	0	1	4	1	4	0	1	1	1	0	0	0	0	0	0	0	0	45.9	158.9	0	0	1	0	0	1	0	0	0	0	0	0	0	0	20
998	18	19	0	0	1	7	1	0	1	1	1	2	0		0	0	1	9	1	9	0	0	0	0	0	0	0	0	1	0	1	1	43.8	151.6	0	0	0	0	0	1	0	0	0	1	0	0	0	1	20
999	16	17	0	2	1	7	1	0	0	0	1	3	1	3	0	0	1		1		0	1	0	0	0	0	0	0	0	0	0	0	34.5	140.1	0	0	1	0	0	1	0	0	0	0	0	0	0	0	20
1000	22	23	0	2	1	3	0	0	0	0	1	1	1	1	0	0	1	9	1	9	0	1	0	0	1	1	1	1	1	1	0	1	51	153.2	0	0	1	1	0	1	0	0	0	1	0	0	0	0	20
1001	17	18	1	2	1	7	1	0	1	1	1	4	1	0	0	0	1	9	1	9	0	0	0	1	0	0	1	1	0	0	1	1	43.1	146.7	0	0	0	0	1	1	0	1	0	0	0	0	0	0	22
1002	14	19	1	0	1	2	1	0	1	1	1	6	1	1	0	0	1	6	1	6	0	0	0	1	1	1	1	1	1	1	1	1	68.2	156.2	0	0	1	0	0	1	0	1	0	0	0	0	0	0	22
1003	28	30	1	2	1	5	1	0	0	0	1	1	1	3	0	0	1	7	1	5	0	0	0	0	0	0	1	1	0	0	0	0	62.4	147.4	0	0	1	0	1	1	1	0	0	0	0	0	0	0	22
1004	18	22	1	1	1	8	0	0	1	1	1	10	1	0	0	0	1	4	1	4	0	0	0	0	0	0	0	0	0	0	0	1	43.5	146.2	0	1	0	0	0	0	0	0	0	1	0	0	0	0	22
1005	18	20	1	2	1	3	0	0	0	0	1	1	1	0	0	0	1	5	1	5	0	0	0	0	0	0	1	1	0	1	0	1	39.3	140.4	0	0	0	0	0	1	0	1	0	0	0	0	0	0	22
1006	18	19	0	2	1	9	1	1	0	0	1	1	1	8	0	0	1	9	1	9	0	0	0	0	0	0	0	0	0	0	0	0	49.7	151.8	0	0	0	0	0	0	0	0	0	0	0	0	0	0	22
1007	30	32	0	0	1	7	1	0	1	1	1	10	1	11	0	1	1	7	1	7	1	1	1	0	1	1	1	1	1	1	1	1	42.5	162.9	0	1	1	1	1	1	0	0	0	1	0	0	0	0	22
1008	19	20	1	2	1	10	0	0	1	1	1	0	1	0	0	0	1	7	1	3	1	0	0	0	0	0	0	0	0	1	0	1	47.1	150.9	0	0	0	0	0	0	0	0	0	1	0	0	0	0	22
1009	16	17	0	2	1	13	0	0	1	1	1	1	1	1	0	0	1	8	1	7	0	0	0	0	1	1	1	0	0	0	0	1	52.4	159.8	1	0	1	0	0	0	0	0	0	0	0	0	0	0	22
1010	17	19	1	1	1	7	1	0	0	0	1	1	0		0	0	1	5	1	5	0	0	0	0	0	0	1	1	0	1	1	1	51.9	153.9	0	0	1	0	0	0	0	0	0	1	0	0	0	0	22
1011	13	15	0	1	1	20	1	0	0	0	0		1	0	0	0	1	6	1	6	0	0	1	1	1	1	1	1	1	1	1	1	38.3	145.2	0	0	0	0	0	0	0	0	0	0	0	0	0	0	22
1012	15	18	0	1	1	1	1	0	0	0	1	0	0		0	0	1	6	1	6	0	0	0	0	0	0	1	1	0	1	1	1	65.5	151.5	1	1	1	1	1	1	1	1	0	0	0	0	0	0	22
1013	16	18	0	1	2		0	0	0	0	0		0		0	0	1	7	1	7	0	0	0	0	0	0	0	0	0	0	0	0	62.1	149.2	0	0	0	0	0	0	0	0	0	0	0	0	0	0	22
1014	14	16	0	0	1	1	0	0	1	1	1	2	1	5			1		1		0	0	0	0	0	0	0	0	0	0	0	0	41	136	0	0	0	0	0	0	0	0	0	0	0	0	0	0	22
1015	15	17	0	0	1	6	0	0	0	0	1	1	1	1		0	1	10	1	10	1	1	1	1	0	0	0	0	0	1	1	0	47.1	151.9	0	0	1	1	0	1	1	1	1	0	0	0	0	0	22
1016	17	18	1	1	1	5	0	0	0	0	1	6	1	10			1		1		0	0	0	0	1	1	1	1	1	1	1	1	42.1	151	1	0	1	0	1	1	0	0	0	1	0	0	0	0	22
1017	19	20	0	1	1	5	0	0	0	0	1	2	1	2	0	0	1	5	1	5	0	0	0	0	1	1	0	1	1	0	0	0	39.7	146.6	0	0	0	0	0	0	0	0	0	0	0	0	0	0	22
1018	18	20	0	1	1	5	1	0	1	1	1	2	0		1	0	1		1	5	0	0	0	0	0	0	0	1	0	1	1	0	48.9	147	0	0	0	0	0	1	0	0	0	0	0	0	0	0	22
1019	14	16	1	2	1	1	1	0	1	1	1	0	1	6	0	0	1	6	1	6	0	0	0	0	1	0	1	1	1	1	0	1	50.8	155.5	0	0	1	1	1	1	0	1	0	1	0	0	0	0	22
1020	18	20	0	1	2		0	0	0	0	1	3	1	1			1	6	1	5	0	0	0	0	0	0	0	0	0	0	0	0	41.5	146.2	0	1	1	0	0	0	0	0	0	0	0	0	0	0	22
1021	18	20	0	1	1	4	1	0	1	1	1	3	1	3	0	0	1	3	1	3	0	0	1	1	1	1	1	1	1	1	1	1	56.2	148.6	0	0	0	0	0	0	0	1	0	0	0	0	0	0	22
1022	16	17	1	0	1	8	1	0	1	1	1	0	1	1	0	0	1		1		0	0	1	1	1	1	1	1	1	1	1	1	44	143.3	0	0	1	0	0	1	0	0	1	0	0	0	0	0	22
1023	18	19	0	1	1	8	1	0	1	1	1	3	1	2	0	0	1	7	1	7	0	0	1	1	1	0	1	1	0	1	1	1	55.7	153.7	0	0	1	1	0	0	0	0	0	1	0	0	0	0	22
1024	14	15	0	1	1	2	1	0	1	1	1	2	1	1	0		1	3	1	3	0	0	0	0	0	0	0	0	0	0	0	0	45.9	149.3	0	0	0	0	0	0	0	0	0	0	0	0	0	0	22
1025	16	17	0	2	1	3	1	0	1	1	1	3	1	3	0	0	1	3	1	3	1	0	0	1	0	0	0	0	1	0	0	0	56.5	154.3	0	0	0	0	0	0	0	0	0	0	1	0	0	0	22
1026	18	20	0	1	1	2	0	1	0	0	1	3	1	3	0	0	1	8	1	8	0	0	0	1	0	0	1	1	1	0	1	1	42.4	150.2	0	0	1	0	0	1	0	0	0	1	0	0	1	1	22
1027	16	20	0	1	1	9	1	0	0	0	1	3	1	3	0	0	1	10	1	10	0	0	0	1	0	0	0	0	0	0	0	0	46	146.3	0	0	0	0	0	0	0	0	0	1	0	0	0	0	22
1028	15	18	0	1	1	5	1	0	0	0	1	4	1	4			1	9	1	9	1	0	0	1	1	1	1	1	1	1	1	1	35.7	145.5	0	0	0	0	0	0	0	0	0	0	0	0	0	0	22
1029	12	15	0	1	1	3	0	0	0	0	1	0	1	3			1	6	1	7	0	0	0	1	1	1	1	1	1	1	1	1	50	150.4	0	0	1	0	0	1	0	0	0	0	0	0	0	0	22
1030	13	15	0	1	1	2	0	0	0	0	1	1	1	5	0	0	1	6	1	6	0	0	1	1	1	1	1	1	0	1	1	1	49	143.3	0	1	0	0	0	1	0	0	0	0	0	0	0	1	22
1031	18	20	1	1	1	6	0	0	1	1	1	0	1	0	0	0	1	6	1	6	0	0	0	0	0	0	0	0	0	0	0	0	42	154.5	0	0	0	0	0	1	0	0	0	0	0	0	0	0	22
1032	14	18	0	1	1	4	0	0	0	0	1	1	1	2			1	6	1	6	0	0	0	1	1	1	1	1	1	0	0	0	48.4	155.2	0	0	0	0	0	0	0	0	0	1	0	0	0	0	22
1033	14	16	1	1	1	6	0	0	1	0	1	0	0		0	0	1	6	1	6	0	0	0	0	0	0	1	1	0	0	0	1	53.1	150	0	1	0	0	0	1	0	0	0	1	0	0	0	0	22
1034	16	20	0	1	1	4	1	0	1	1	1	3	1	6	0	0	1	8	1	10	0	0	0	0	0	0	0	0	0	0	0	0	38.9	146.4	0	0	0	0	0	1	0	0	0	0	0	0	0	0	22
1035	15	16	0	0	1	9	1	0	0	0	1	4	1	8			1		1		0	0	0	1	0	0	0	0	0	1	0	1	36.2	149.1	0	0	0	0	0	1	0	0	0	0	0	0	0	0	22
1036	17	18	0	1	1	5	0	0	0	0	1	0	1	2	0	0	1	2	1		0	0	0	0	0	0	0	0	0	1	0	0	70.3	157.4	0	0	0	0	0	1	0	0	1	0	0	0	1	0	22
1037	16	17	1	1	1	7	1	0	0	0	1	0	1	0	0	0	1	4	1	4	1	0	0	0	0	0	0	0	1	0	0	0	38.6	147.3	0	1	1	0	1	1	1	1	0	1	0	0	1	0	22
1038	14	26	1	1	1	7	0	0	0	0	1	3	1	3			1	5	1	5	0	0	0	1	1	1	1	1	1	0	0	0	58.7	157.7	0	0	0	0	0	0	0	0	0	1	0	0	0	0	22
1039	16	18	0	1	1	8	0	0	1	1	0		0		0	0	1	7	1	9	0	0	1	0	1	1	1	1	1	1	1	1	49.8	157.6	0	0	0	0	0	0	0	0	0	1	0	0	0	0	22
1040	20	22	0	1	1	4	0	0	1	1	1	2	0			0	1	9	1	9	0	0	0	1	0	0	1	1	0	1	1	1	42	145.1	0	0	1	0	0	0	1	0	0	0	0	0	0	0	22
1041	15	17	0	1	1	4	1	0	1	1	1	1	1	3	0	0	1	8	1	8	0	0	0	0	0	0	0	0	0	0	0	0	56.6	154.4	0	0	0	0	0	0	0	0	0	0	0	0	0	0	22
1042	17	20	0	1	1	3	1	0	0	0	1	3	1	10	1	1	1	6	1	6	0	0	0	0	0	0	0	0	0	0	0	0	34.1	140.9	0	0	0	0	0	0	0	0	0	0	0	0	0	0	22
1043	15	16	0	1	1	5	1	0	1	1	1	2	1	3	0	0	1	3	1	3	0	0	0	1	0	0	0	0	0	0	0	0	51.5	151.6	0	0	0	0	0	0	0	0	0	0	0	0	0	0	22
1044	15	17	0	1	1	4	1	0	1	1	1	0	1	3	0	0	1	6	1	6	0	0	0	0	0	0	0	0	1	0	1	1	44	144.8	0	0	0	0	0	0	0	0	0	1	0	0	0	0	22
1045	12	14	0	0	1	4	1	0	1	1	1	1	1	5	0	0	1	4	1	4	0	0	0	1	1	1	0	0	1	1	0	1	44.7	146.9	0	0	0	0	0	0	0	0	0	1	0	0	0	0	22
1046	15	17	1	2	1	6	1	0	1	1	1	1	1	5	1	1	1	5	1	5	0	0	0	0	1	1	1	1	1	1	1	1	56.7	152.9	0	1	1	0	0	0	0	0	0	0	0	0	0	0	22
1047	16	18	0	1	1	4	1	0	1	1	1	2	1	5	0	0	1	3	1	3	0	0	0	1	0	0	0	0	1	1	0	1	50	148.7	0	0	1	1	1	1	0	0	0	1	0	0	0	0	22
1048	14	17	0	1	1	3	0	0	0	0	1	1	1	10	0	0	1	8	1	8	0	0	0	1	1	1	1	1	1	0	0	1	32.6	140	0	1	0	0	0	1	0	0	0	1	0	0	0	0	22
1049	15	17	0	2	1	3	0	0	0	0	1	2	1	5	0	1	1	9	1	9	0	0	0	1	1	1	1	1	1	0	1	1	36.9	143	0	0	1	0	0	1	0	0	0	1	0	0	0	0	22
1050	12	15	0	2	1	2	0	0	0	0	1	0	1	20			1	3	1	3	0	0	0	0	0	0	0	0	0	0	0	0	48.4	149.1	0	0	0	0	0	1	0	0	0	0	0	0	0	0	22
1051	15	18	1	1	1	4	0	0	0	0	1	0	0		0	0	1	10	1	7	0	0	0	0	0	0	0	0	0	0	0	0	43.9	153.4	0	1	1	0	0	1	0	0	0	0	0	0	0	0	22
1052	18	20	1	0	1	7	1	0	1	1	0		0		0	0	1	10	1	10	0	0	0	0	0	0	0	0	0	0	0	0	60.7	150.6	0	0	0	0	1	1	0	0	0	0	0	0	0	0	22
1053	17	19	0	1	1	2	1	0	0	0	0		0				1	9	1	9	0	0	0	0	1	1	1	1	1	1	0	1	40.9	154.2	0	1	0	0	0	1	0	0	0	1	0	0	0	0	22
1054	16	17	0	1	1	3	0	0	0	0	1	1	1	3			1	7	1	7	0	0	0	0	0	0	0	0	0	0	0	1	56	156.6	0	0	0	0	0	0	0	0	0	1	0	0	0	0	22
1055	17	19	0	0	1	5	1	0	0	0	1	3	1	7	0	0	1	8	1	8	0	0	0	1	0	0	0	0	1	0	1	1	42.6	150.7	0	0	0	0	0	1	0	0	0	0	1	0	0	0	22
1056	16	17	0	0	2		0	0	0	0	0		1	1			1	4	1	4	0	0	0	1	1	1	1	1	1	0	0	1	48.7	150.9	0	0	1	0	0	0	0	0	0	1	0	0	0	0	22
1057	13	15	0	2	1	6	0	1	0	0	1	1	1	3	0	0	1	7	1	7	0	0	0	0	1	1	1	1	1	0	0	1	37.5	143.2	0	0	1	0	0	1	0	0	0	0	0	0	0	0	22
1058	14	16	0	2	1	8	0	0	0	0	1	1	1	1	0		1	8	1	6	0	0	1	1	1	1	1	1	1	1	1	1	68.9	154	0	1	0	0	1	1	0	0	0	0	0	0	0	0	22
1059	14	20	1	1	1	8	1	0	0	0	1	0	0		0	0	1	7	1	7	0	0	0	1	1	1	0	0	1	0	0	1	53.9	146.6	0	1	1	1	0	1	0	0	0	0	0	0	1	0	22
1060	16	19	0	0	1	3	1	0	0	1	1	0	1	0	1	1	1	5	1	5	0	0	1	1	1	1	1	1	1	1	1	1	48.9	159.1	0	0	1	0	0	0	0	0	0	0	0	1	0	0	22
1061	17	20	0	1	1	8	1	1	1	1	1	0	0		0	0	1	6	1	2	0	0	0	0	0	0	0	0	0	0	0	1	52.9	155.2	0	0	0	0	0	1	0	0	0	0	0	0	0	0	22
1062	20	20	0	1	1	8	1	0	1	1	1	8	0		0	0	1	6	1	6	0	0	0	1	0	0	0	0	1	1	1	0	43.5	141.5	0	0	0	0	0	0	0	0	0	1	0	0	0	0	22
1063	16	20	1	2	1	6	1	0	1	1	0		0		0	0	1	3	1	3	0	0	0	0	0	0	1	1	0	1	1	1	43.9	155.5	0	1	1	0	0	0	0	0	0	0	0	1	0	0	22
1064	16	17	0	1	1	2	0	0	1	1	0		0		0	0	1	2	1		0	0	0	0	1	1	1	1	1	1	0	1	41.3	149.4	0	0	1	0	0	1	0	0	1	1	0	0	0	0	22
1065	17	18	0	1	1	5	1	0	1	1	1	1	0		0	0	1	4	1	4	0	0	0	1	1	1	1	1	1	1	0	1	51.4	149.3	0	0	1	0	0	0	0	0	0	0	0	0	0	0	22
1066	17	18	1	1	1	9	0	0	0	0	1	0	1	0	0	0	1	9	1	7	0	0	0	0	0	0	0	0	0	0	1	1	48.9	147.8	0	1	0	1	0	1	0	0	0	1	0	0	0	0	22
1067	17	20	1	0	1	4	0	0	0	0	1	0	0		0	0	1	8	1	6	0	0	0	1	0	0	0	1	1	0	1	1	51.4	154.5	1	1	1	1	1	1	0	0	0	1	0	0	0	0	22
1068	16	17	0	1	1	6	0	0	0	0	1	1	1	7		0	1	9	1		0	0	0	1	0	0	0	1	0	0	0	0	49.4	159.8	0	0	0	0	0	0	0	0	0	0	0	0	1	0	22
1069	13	18	1	1	1	7	1	0	0	0	1	3	0		0	0	1	8	1	8	0	0	0	1	0	0	0	0	0	0	0	0	59.9	146.3	0	0	1	0	0	1	0	0	0	1	0	0	0	0	22
1070	15	16	0	1	1	4	1	0	1	1	1	0	0		0	0	1	7	1	7	0	0	1	1	0	0	0	0	0	0	0	0	42	149.8	0	0	0	0	0	0	0	0	0	1	0	0	0	0	22
1071	18	20	1	2	1	8	1	0	1	1	1	1	1	2	0	0	1	4	1	4	0	0	0	0	0	0	1	1	0	1	0	0	48.4	149.4	0	1	1	0	1	1	1	1	0	1	0	0	0	0	22
1072	16	18	0	1	1	3	1	0	0	0	1	0	1	0		0	1	4	1	5	0	0	1	1	1	1	1	1	1	1	1	1	46.3	150.9	0	0	1	0	0	0	0	0	0	0	0	0	0	0	22
1073	13	15	0	2	2		1	0	1	1	0		0		0	0	1	8	1	8	0	0	0	0	0	0	0	0	1	0	0	0	43	155.6	0	0	0	0	0	0	0	0	0	1	0	0	0	0	22
1074	16	17	1	0	1	1	0	0	0	0	0		0				1		1		0	0	0	0	0	0	0	1	1	0	0	1	37.9	146	0	0	0	0	0	0	0	0	0	0	0	0	0	0	22
1075	17	18	0	1	1	5	0	0	0	0	1	0	1	3	0	0	1	9	1	9	0	0	0	1	1	1	1	1	1	0	1	1	44	152.3	0	0	1	0	1	1	0	0	0	0	0	0	0	0	22
1076	16	20	0	1	1	1	0	0	0	0	1	2	1	4	0	0	1	6	1	6	0	0	0	0	0	0	1	1	0	0	0	0	52	150	0	0	0	0	0	0	0	0	0	0	0	0	0	0	22
1077	17	19	1	1	1	3	0	0	0	0	0		0		0	0	1	5	1	5	0	0	0	1	1	1	1	1	1	0	0	1	55.6	150.3	0	0	1	1	0	1	0	1	0	0	0	0	0	0	22
1078	17	18	1	1	1	5	1	0	0	0	0		0		1	0	1	6	1	6	0	0	0	0	0	0	0	0	0	1	1	1	47.5	147.1	0	1	0	0	0	0	0	0	1	1	0	0	0	0	22
1079	19	20	1	0	1	11	1	0	0	0	1	0	0		0	0	1	8	1	5	0	0	0	0	0	0	1	1	0	1	0	1	51.9	159.3	0	0	0	0	0	1	0	0	0	0	0	0	1	0	22
1080	18	20	0	2	1	7	1	1	1	1	1	3	1	3	0	0	1	5	1	5	0	0	0	1	1	1	1	1	1	0	1	1	49.1	143.5	0	0	0	0	0	1	0	0	0	1	0	0	0	0	22
1081	17	19	1	2	1	1	0	0	0	0	1	0	1	1	0	0	1	5	1	5	0	0	0	0	0	0	0	1	0	0	1	1	50.5	150	1	1	1	0	1	1	1	1	0	0	0	0	0	0	22
1082	20	22	0	1	1	7	1	0	0	0	1	3	1	3	0	0	1	6	1	6	0	0	1	1	1	1	1	1	1	1	1	1	42	150.9	0	1	0	0	0	1	0	1	0	0	0	0	0	0	22
1083	15	16	1	2	1	4	1	0	0	0	1	8	1	5	0	0	1	10	1	10	0	0	0	0	1	1	1	1	1	1	1	1	51.3	150.8	0	1	1	1	0	1	1	0	0	1	0	0	0	1	22
1084	14	23	0	2	1	7	1	0	0	0	1	4	1	15	0	0	1	9	1	9	0	0	0	0	0	0	1	1	1	1	1	1	50.9	138	0	1	1	1	1	1	0	0	0	1	1	0	0	0	22
1085	21	22	1	0	1	4	0	0	1	1	1	0	1	0	0	0	1	2	1	4	0	0	0	0	0	0	0	0	0	0	0	0	47.8	150.3	1	0	0	0	1	1	1	1	0	0	0	0	0	0	22
1086	18	20	1	0	1	6	1	1	0	1	1	12	1	12	0	0	1	4	1	4	0	0	0	1	0	1	1	0	0	0	0	0	46.5	153.3	0	1	0	0	0	0	0	0	1	1	0	0	0	0	22
1087	18	19	1	0	1	4	1	0	0	0	1	1	1	0	0	0	1	5	1	5	0	0	0	0	0	0	0	0	0	0	0	1	39.3	154	0	0	0	0	0	0	0	0	1	0	0	0	0	0	22
1088	15	17	0	0	1	15	0	0	0	0	1	3	1	10	0	0	1	6	1	6	0	0	0	0	0	0	0	0	1	0	0	0	45	155.9	1	1	1	1	1	1	1	0	0	0	0	1	1	1	22
1089	18	20	0	1	1	6	0	0	1	1	1	0	1	1	0	0	1	8	1	7	0	0	0	0	0	0	1	1	1	1	1	1	49.2	154.9	0	1	1	1	0	0	0	0	0	1	0	0	0	0	22
1090	16	18	0	0	1	3	1	0	1	1	1	1	1	10	0	0	1	8	1	5	0	0	0	0	0	0	1	1	0	1	1	1	39.6	140.3	0	0	0	0	0	0	0	0	0	0	0	0	0	0	22
1091	15	17	0	1	1	8	1	0	0	0	1	2	1	6			1	8	1	8	0	0	0	0	0	0	0	0	1	1	0	0	46	153.3	0	0	1	1	0	0	0	1	0	0	0	0	0	0	22
1092	19	20	0	0	1	4	1	0	0	0	1	2	1	1	0	0	1	1	1	1	0	0	0	0	0	0	1	1	0	1	0	1	41.3	147.1	0	0	1	0	0	1	0	0	0	1	0	0	1	0	22
1093	19	20	0	1	1	8	1	0	1	1	1	2	1	0	0	0	1	9	1	9	0	0	0	0	0	0	0	0	0	1	0	1	38.1	149.1	0	0	0	0	0	1	0	1	0	1	0	0	1	0	22
1094	16	19	1	1	1	10	1	0	1	1	1	4	1	3	0	0	1	7	1	7	0	0	0	1	1	0	1	1	1	1	1	1	56.1	154.5	0	1	1	0	0	1	0	0	0	0	0	0	0	1	22
1095	15	17	0	1	1	6	1	0	1	1	1	3	1	4			1		1		0	0	1	1	1	1	1	1	1	1	0	1	43.4	151.5	0	0	1	1	0	1	0	0	0	0	0	0	0	0	22
1096	18	19	1	1	1	5	0	0	1	1	1	1	1	3	0	0	1	7	1	7	0	0	0	1	0	0	0	0	1	0	0	0	51.4	138.3	0	1	0	0	0	1	0	0	0	1	1	0	0	0	22
1097	18	22	1	1	1	4	1	0	0	0	1	0	1	2	0	0	1	3	1	3	0	0	0	0	0	0	1	1	1	0	1	1	62.6	147.7	0	1	0	0	0	1	0	0	0	0	0	0	0	0	22
1098	17	18	0	1	1	6	1	0	1	1	1	0	1	1	0	0	1	4	1	4	0	0	0	0	0	0	0	0	1	0	0	0	38.9	144.1	0	0	0	0	0	0	0	0	0	1	0	0	0	0	22
1099	15	17	0	2	1	3	0	0	0	0	1	3	1	6	0	0	1	5	1	5	0	0	0	0	1	1	1	1	1	0	1	1	67.6	149.4	1	1	1	0	0	1	1	0	0	0	0	0	0	0	22
1100	19	22	1	1	1	7	0	0	0	0	1	2	1	2	0	0	1	8	1	8	0	0	0	1	0	0	0	0	0	0	1	1	42.9	149.2	0	1	1	0	0	1	0	0	0	0	0	0	1	0	22
1101	18	19	0	2	1	6	1	0	1	1	1	8	1	9	0	0	1	3	1	3	1	1	1	0	0	0	0	0	1	1	1	1	50.5	158	0	1	0	0	0	0	0	0	0	0	1	0	0	0	24
1102	16	22	0	0	1	3	0	0	0	0	1	3	1	3	0	0	1	3	1	3	1	1	0	1	0	0	0	0	1	1	0	1	35.4	132.1	0	1	0	0	0	1	0	1	0	0	0	0	0	0	24
1103	17	19	0	1	1	3	0	0	1	1	1	3	1	2	0	0	1	6	1	6	0	1	0	1	0	1	0	0	1	0	1	1	49.1	161	0	0	1	1	0	1	0	1	0	0	0	0	0	0	24
1104	22	24	0	0	1	1	0	0	0	0	0		0		0	0	1	6	1	6	0	1	1	1	1	1	1	1	1	0	1	1	42.3	152.6	1	0	1	1	1	1	0	1	0	1	0	0	1	0	24
1105	17	20	0	2	1	5	0	0	1	1	1	2	1	0	0	0	0		1	4	0	0	0	0	0	0	1	1	1	0	0	0	62.1	155.6	0	0	1	0	1	0	0	1	0	0	0	0	0	0	24
1106	15	20	0	1	1	4	1	0	1	1	1	2	1	5	1	1	1	5	1	5	0	0	1	0	0	1	1	1	1	1	1	0	39	143.7	0	1	1	0	0	0	0	0	0	1	0	0	0	0	24
1107	17	20	0	2	1	4	1	0	1	1	1	2	1	3	0	0	1	4	1	4	1	1	1	1	0	0	0	0	1	1	0	0	47.7	140.7	0	0	0	0	0	0	0	0	0	1	0	0	0	0	24
1108	18	20	0	2	1	6	0	0	1	0	1	2	1	2	0	0	1	9	1	9	0	1	0	1	0	0	1	1	0	0	0	0	38.3	144.4	0	0	0	0	0	1	0	0	0	0	0	0	0	0	24
1109	15	17	1	1	1	5	0	0	0	0	1	1	1	5	0	0	1	6	1	6	1	1	0	0	0	1	1	1	1	0	0	0	52.8	150.5	0	0	0	0	1	0	0	0	0	0	0	0	0	0	24
1110	16	17	1	0	1	4	1	1	1	1	1	1	1	3	0	0	1	6	1	6	0	0	0	0	1	1	1	1	1	1	1	1	46.1	150.9	0	0	0	0	0	1	0	0	0	0	0	0	0	0	24
1111	15	16	0	1	1	6	1	0	0	0	1	2	1	3	0	0	1	5	1	5	0	1	1	1	1	1	1	1	1	1	1	1	55.4	153.7	0	0	0	0	0	1	0	0	1	0	0	1	0	0	24
1112	17	19	0	1	1	5	1	0	1	1	1	3	1	4	0	0	1	7	1	7	0	0	0	0	1	1	1	1	1	0	0	0	38.1	148.1	0	0	1	0	0	0	0	0	0	0	0	0	0	0	24
1113	18	19	0	0	1	4	0	0	1	1	1	3	1	4	0	0	1	7	1	7	0	1	0	0	0	0	0	1	1	0	0	0	40.1	148.3	0	0	1	0	0	0	0	1	1	0	0	0	0	0	24
1114	17	19	0	1	1	4	1	0	1	1	1	4	1	6	0	0	1	7	1	7	0	1	0	0	0	0	0	1	0	0	1	0	35.7	146.7	0	0	1	1	0	0	0	0	0	0	0	0	0	0	24
1115	16	20	0	2	1	4	0	0	0	0	0		0		0	0	1	9	1	9	1	1	1	1	1	1	1	1	1	0	1	1	42.3	149.5	0	0	0	0	1	0	0	0	0	0	0	0	0	0	24
1116	16	18	0	0	1	3	1	0	1	1	1	2	1	3			1		1		1	1	1	1	0	0	0	0	1	1	0	1	39	145.4	0	1	0	0	0	0	0	0	0	0	0	0	0	0	24
1117	13	17	0	1	1	3	0	0	1	1	1	3	1	10	0	0	1	5	1	5	1	0	0	0	0	0	0	0	1	0	1	0	44.8	142.6	0	0	1	0	0	0	0	0	0	0	0	0	0	0	24
1118	13	17	0	0	1	4	1	0	1	1	1	10	1	2	0	0	1	5	1	5	1	1	1	1	0	0	0	0	1	0	1	0	46.9	140.9	0	1	0	0	0	1	0	1	0	0	0	0	0	0	24
1119	19	21	0	1	1	4	0	0	0	0	1	3	1	3	0	0	1	9	1		0	1	0	1	1	1	1	1	1	0	1	0	41.8	157.6	0	0	1	0	0	0	0	0	0	0	0	1	0	0	24
1120	18	21	0	2	1	5	1	0	0	0	1	1	1	1	0	0	1	8	1	8	0	1	1	1	1	1	1	1	1	0	1	0	49.4	144.8	0	0	1	0	1	0	0	0	0	1	0	1	0	0	24
1121	20	21	0	1	1	5	0	0	1	1	1	3	1	3	0	0	1	4	1	4	0	1	1	1	1	1	1	1	1	0	0	0	39.2	148.1	0	1	1	1	1	1	0	1	0	0	0	0	0	0	24
1122	18	23	0	2	1	4	1	0	1	1	1	4	1	5			1	6	1	6	0	1	0	0	0	0	0	0	0	0	0	0	55.1	153.3	0	0	0	0	0	0	0	0	0	0	0	0	0	0	24
1123	17	20	0	2	1	5	1	0	1	1	1	2	1	5	0	0	1	9	1	9	1	1	1	1	0	0	0	0	1	0	0	0	44.8	150.7	0	1	0	0	0	0	0	0	0	0	0	0	0	0	24
1124	17	19	0	2	1	10	1	0	0	0	1	1	0		1	1	1	7	1	7	0	0	0	1	0	1	1	1	0	0	0	1	46.1	155.1	0	0	0	0	1	1	1	1	0	0	0	0	0	0	24
1125	18	19	1	2	1	3	0	0	1	1	1	1	1	2	0	0	1	5	1	7	1	1	1	1	0	0	0	0	1	0	0	0	55.5	152.3	0	0	1	0	0	0	0	0	0	0	0	0	0	0	24
1126	17	19	0	0	1	1	1	0	1	1	1	2	1	2			1	5	1	5	1	1	1	0	0	0	0	0	1	0	1	1	41.9	152.7	0	0	0	1	0	1	0	1	0	0	0	0	0	0	24
1127	16	20	0	1	1	5	0	0	1	1	1	5	1	5	0	0	1	4	1	1	1	1	1	1	0	0	0	0	1	0	0	0	33.4	147.3	0	0	0	0	0	0	0	0	0	0	0	0	0	0	24
1128	13	15	0	2	1	2	1	0	1	1	1	1	1	2	1	1	1	7	1	7	1	1	0	0	0	0	1	0	0	0	1	1	55.2	145.6	0	0	0	1	0	1	0	0	0	0	0	0	0	0	24
1129	16	18	0	0	2		1	0	0	0	0		0				1		1		0	0	0	0	1	1	1	1	1	0	0	0	42.7	150.2	0	1	1	1	0	1	0	0	0	0	0	0	0	0	24
1130	16	18	0	1	1	4	1	0	0	0	1	1	1	5	0	0	1	6	1	6	0	0	0	0	0	1	0	1	1	1	1	1	39	147.1	0	0	0	0	0	0	0	0	0	0	0	0	0	0	24
1131	17	19	0	1	1	1	0	0	0	0	1	1	1	1	1	1	1	9	1	9	0	1	1	1	1	1	0	0	1	1	1	0	40	149.9	0	0	1	0	0	0	1	0	0	0	0	0	0	0	24
1132	20	28	0	1	1	2	1	0	1	1	1	1	1	5	1	1	1	9	1	9	0	0	0	1	0	0	0	0	1	0	1	1	58	155.6	0	0	1	1	0	0	0	0	0	0	0	0	0	1	24
1133	17	19	1	2	1	5	1	0	1	1	0		0		0	0	1	7	1	8	1	1	1	1	0	0	0	0	0	0	1	1	47.9	154	0	0	0	0	0	1	0	0	0	0	0	0	0	0	24
1134	13	15	0	0	1	5	0	0	0	0	1	5	1	1			1		1		0	0	0	0	1	1	1	1	1	1	1	1	43.9	148.2	0	1	1	0	0	1	0	1	0	0	0	1	0	0	24
1135	17	19	0	2	1	5	0	0	1	1	1	1	1	5	0	0	1	6	1	6	0	0	0	0	0	1	1	1	1	0	0	1	51.4	152.5	0	0	1	0	0	0	0	1	0	1	0	0	0	0	24
1136	17	20	1	0	1	6	1	0	0	0	0		0		0	0	1	6	1	6	1	1	1	1	0	0	0	0	0	0	0	1	43.2	148.3	0	0	0	0	0	1	1	1	0	1	0	0	0	0	24
1137	18	19	0	2	1	4	1	0	1	1	1	6	1	3	1	1	1		1		1	1	1	1	0	0	0	0	1	0	0	0	43.8	149.2	0	1	1	0	0	1	0	1	0	0	0	0	1	0	24
1138	14	16	0	2	1	8	1	0	1	1	1	1	1	1		0	1	5	1	3	1	1	0	1	1	1	1	1	1	1	1	1	56.9	155.2	0	1	1	0	0	1	0	0	0	0	0	0	0	0	24
1139	22	23	0	1	1	4	0	0	0	0	1	3	1	5	0	0	1	3	1	4	0	1	0	0	0	0	1	1	1	1	1	1	49.7	149.3	0	0	0	0	0	0	0	0	0	0	0	0	0	0	24
1140	18	20	0	1	1	3	1	0	0	0	1	1	1	3	0	0	1	4	1	4	0	1	0	0	0	0	1	1	1	0	0	1	49.5	154.2	0	0	1	0	0	0	0	1	0	0	0	0	0	0	24
1141	17	19	1	2	1	6	0	0	0	0	1	1	1	2	0	0	1	5	1	5	1	1	1	0	0	0	0	0	0	0	0	0	42.9	152.9	0	0	0	1	1	0	0	0	0	0	0	0	0	0	24
1142	18	20	1	2	1	4	1	0	0	0	1	3	1	4	0	0	1	5	1	5	1	0	1	0	0	0	0	0	0	0	0	0	46.6	144	0	0	0	0	1	0	0	0	0	0	0	0	0	1	24
1143	18	20	0	2	1	8	0	0	0	0	1	5	1	5	1	1	1	9	1	9	0	1	1	1	0	0	0	0	0	0	1	1	45.2	146.1	1	0	1	0	1	1	0	0	0	1	0	0	0	0	24
1144	20	26	0	1	1	3	0	0	0	0	1	1	1	2	1	1	1	9	1	9	0	1	0	1	0	0	1	1	1	0	1	1	61.6	148.3	1	0	1	0	1	1	0	1	0	0	0	0	0	0	24
1145	17	18	1	1	1	5	0	0	1	1	1	2	1	3	1	1	1	3	1	3	0	1	1	1	0	0	0	0	1	1	1	1	51.8	146	0	0	0	0	0	0	0	0	0	1	0	0	0	0	24
1146	17	18	0	2	1	6	0	0	0	0	1	4	1	4	1	1	1	3	1	3	0	1	0	1	0	0	0	0	0	0	0	0	49.2	151.1	0	0	0	0	0	0	0	0	0	1	0	1	0	0	24
1147	16	20	0	1	1	2	1	0	1	1	1	2	1	1	0	0	1	6	1	6	1	1	1	1	0	0	0	1	0	0	0	0	44.6	154.4	0	0	0	0	0	0	0	0	0	1	1	0	1	0	24
1148	17	21	0	1	1	3	0	0	0	0	1	3	1	5	0	0	1		1		0	1	0	0	0	0	1	1	1	0	1	1	39.8	145.2	0	1	1	0	0	0	0	0	0	0	0	0	0	0	24
1149	18	20	0	1	1	6	1	0	1	1	1	3	1	4	0	0	1	5	1	5	0	1	0	0	0	0	1	1	1	0	0	0	46.9	151.1	0	0	1	1	0	0	0	0	1	0	0	0	0	1	24
1150	18	20	0	1	1	6	1	0	0	0	1	3	1	3	0	0	1	6	1	6	0	1	1	1	0	0	1	1	1	0	0	1	46.8	151.5	0	0	0	0	0	0	0	0	0	0	0	0	0	1	24
1151	17	18	0	0	1	6	0	0	0	0	1	2	1	3	0	0	1	9	1	9	0	1	0	1	1	1	1	1	1	0	0	0	43	149.2	0	0	1	0	1	0	0	0	0	0	0	0	0	0	24
1152	20	21	1	1	1	10	0	0	0	0	1	2	1	3	0	0	1	6	1	6	0	1	0	1	1	1	1	1	1	1	1	1	34.6	145.6	0	0	1	1	1	1	1	1	0	1	0	0	0	0	24
1153	17	19	1	1	1	6	1	0	0	0	1	3	1	3	0	0	1	7	1	7	0	0	1	1	0	0	0	0	0	0	0	0	44.7	152.2	0	1	1	0	1	0	0	0	0	0	0	0	0	0	24
1154	16	18	0	1	1	6	0	0	1	1	1	3	1	1	0	0	1	6	1	6	1	1	1	1	0	0	0	0	0	0	0	0	44.4	152.3	0	0	0	0	0	0	0	0	0	0	0	0	0	0	24
1155	15	18	0	1	1	9	0	0	0	0	1	1	1	3	1	1	1	9	1	9	0	1	0	1	1	1	1	1	1	0	1	1	49.1	151.1	1	0	1	1	0	1	0	1	0	1	0	0	0	0	24
1156	15	20	1	2	1	3	1	0	1	1	1	2	1	1	0	0	1	2	1	2	0	1	0	0	0	0	0	0	0	0	0	1	36.7	145	0	0	0	1	0	1	0	0	1	0	0	0	0	0	24
1157	17	19	0	1	1	4	0	0	0	0	1	3	1	2	1	1	1	6	1	6	0	1	0	0	1	1	1	1	1	0	0	1	45.4	151.1	0	0	1	0	0	1	0	0	0	0	0	0	0	1	24
1158	17	23	0	0	1	4	1	0	0	0	1	2	1	2	0	0	1	5	1	5	0	1	0	0	0	0	1	1	1	0	1	1	67.9	152.1	0	1	1	0	0	1	0	0	0	0	0	0	0	0	24
1159	18	20	0	1	1	6	1	0	1	1	1	0	0		1	1	1	4	1	5	0	0	0	0	0	0	0	0	0	0	0	0	56.1	148.2	0	0	0	0	0	0	0	0	0	0	0	0	0	0	24
1160	16	19	0	2	1	4	1	0	1	1	1	3	1	0	0	0	1	4	1	4	0	0	0	0	1	1	1	1	1	0	1	1	64.4	147.5	0	0	0	0	0	0	0	0	1	1	0	0	0	0	24
1161	15	22	0	1	1	5	0	0	1	1	1	3	1	0	1	1	1	4	1	5	0	1	0	0	0	0	0	0	1	0	0	0	47.1	155.2	0	0	0	0	0	0	0	0	0	0	0	0	0	0	24
1162	14	16	0	1	1	4	1	0	1	1	1	3	0				1	5	1	4	1	1	0	1	1	1	1	1	1	1	1	1	53.7	149	0	0	1	0	0	0	0	0	0	1	0	0	1	0	24
1163	16	17	0	1	1	5	1	0	1	1	1	2	1	6	0	0	1	6	1	6	0	1	0	1	0	1	1	1	1	0	0	0	54.6	152.4	0	0	1	0	0	0	0	0	0	0	0	0	0	0	24
1164	19	22	1	1	1	8	0	0	0	0	1	8	1	15	0	0	1	9	1	9	0	1	1	0	0	1	1	1	1	0	1	1	63.4	153.3	1	1	1	1	1	1	0	0	1	1	0	0	0	1	24
1165	17	19	0	2	1	5	1	0	0	0	1	3	1	5	0	0	1	3	1	3	0	1	0	1	1	1	1	1	1	1	1	1	48.5	158.1	0	0	1	1	0	0	0	0	0	1	0	0	0	0	24
1166	17	20	0	1	1	12	0	0	0	0	1	4	1	1	0	0	1	8	1	8	1	1	1	1	0	0	0	0	0	0	1	1	48.5	145.1	0	1	1	0	1	1	1	1	0	1	0	0	0	0	24
1167	18	19	0	2	1	3	0	0	0	0	1	3	1	4	0	0	1	6	1	6	0	1	1	1	0	0	1	1	1	0	0	0	50.1	153.8	0	0	1	0	0	0	0	0	1	0	0	0	0	0	24
1168	14	17	0	2	1	5	1	0	1	1	1	1	1	1	0	0	1	8	1	8	0	1	1	1	1	1	1	1	1	1	1	1	52.3	151.3	0	0	0	0	0	0	0	0	0	0	0	0	0	0	24
1169	15	16	1	1	1	4	0	1	1	1	1	1	0		0	0	1	7	1	6	1	1	1	1	0	1	1	1	1	1	1	1	42.1	147.7	0	0	0	1	0	0	0	0	0	0	0	0	0	0	24
1170	16	18	0	1	1	4	1	0	0	0	1	4	0				1		1		0	0	1	1	0	0	1	1	1	0	0	0	38.1	142.2	0	0	1	0	0	0	0	0	0	0	0	0	0	0	24
1171	16	17	1	0	1	12	0	0	0	0	1	3	1	10	0	0	1	10	1	10	1	1	0	1	0	1	1	1	1	0	1	1	31.1	142.8	1	0	1	0	1	1	0	1	1	1	0	0	0	0	24
1172	19	20	0	1	1	6	0	0	1	1	1	1	1	5	0	0	1	9	1	9	1	1	1	1	1	1	1	1	1	0	1	1	47.5	153.3	0	1	0	0	0	0	0	0	0	0	0	0	0	0	24
1173	17	19	0	1	1	4	0	0	0	0	1	2	1	3	0	0	1	4	1	4	0	1	1	1	0	1	1	1	1	0	1	1	60.6	148.2	0	0	0	0	0	0	0	0	0	0	0	0	0	0	24
1174	20	21	0	1	1	5	1	0	0	0	0		1	4	0	0	1	4	1	4	0	1	0	0	0	1	1	1	1	0	0	0	47.5	140.3	0	0	1	0	0	0	0	0	0	0	0	0	0	0	24
1175	19	21	0	2	1	5	0	0	0	0	1	2	1	5	0	0	1	6	1	6	0	1	0	1	0	0	0	0	0	0	0	0	48.4	148.3	0	0	0	0	0	0	0	0	0	0	0	0	0	0	24
1176	16	18	1	2	1	7	0	0	1	1	1	3	1	5	0	0	1	6	1	6	0	1	1	0	0	1	1	1	1	0	1	1	60.1	141.1	0	0	1	0	0	1	0	0	0	0	0	0	0	0	24
1177	17	18	0	1	1	4	1	0	1	1	0		1	10	0	0	1	4	1	5	0	0	0	0	1	1	1	1	1	0	1	1	50.2	153.1	1	0	0	0	1	0	0	1	0	1	0	0	1	0	24
1178	17	21	0	1	1	6	1	1	1	1	0		1	3	1	1	1	4	1	5	0	1	0	0	0	1	0	0	1	0	1	1	33.8	134.5	0	0	0	0	0	0	0	0	0	1	0	0	0	0	24
1179	15	18	0	2	1	5	1	1	1	1	0		1	6	1	1	1	4	1	5	0	1	1	1	0	0	0	0	0	0	0	0	48.1	144.5	0	0	0	0	0	0	0	0	0	1	0	1	0	0	24
1180	15	17	0	2	1	7	1	0	0	0	1	1	1	7	0	0	1	2	1	2	1	1	0	0	1	0	0	0	1	1	0	0	55.4	155.2	0	0	1	1	0	0	0	0	0	0	1	0	0	0	24
1181	15	18	1	0	1	5	1	0	0	0	1	2	1	2	0	0	1	5	1	5	0	0	1	1	1	1	1	1	1	1	1	1	48.3	149.2	0	0	0	0	1	1	0	0	0	0	0	0	0	0	24
1182	19	21	1	1	1	6	0	0	0	0	1	2	1	2	0	0	1	9	1	9	0	0	1	0	0	1	1	1	1	0	1	1	41.4	144.6	0	1	1	0	1	1	0	0	1	0	0	0	0	0	24
1183	22	23	1	2	1	6	1	1	0	0	1	1	1	1	0	0	1	5	1	5	1	1	0	1	1	1	1	1	1	1	1	1	51.3	150.1	0	0	0	0	0	1	0	0	0	0	0	0	1	0	24
1184	15	17	0	1	1	8	1	0	0	0	1	3	1	3	0	0	1	8	1	8	0	1	1	0	0	1	1	1	1	0	1	1	49.8	155.9	0	1	1	0	0	1	0	0	0	0	0	0	0	0	24
1185	15	16	0	1	1	4	1	0	1	1	1	4	1	5	0	0	1	5	1	5	1	1	1	1	0	1	1	1	1	1	1	0	49.3	150.6	0	0	0	1	0	0	0	0	0	0	0	0	0	0	24
1186	14	16	0	1	1	4	1	0	1	1	1	4	1	10	0	0	1	4	1	5	0	0	1	1	0	0	0	1	1	1	1	1	37.7	149.3	0	0	0	0	0	1	0	0	0	0	0	0	0	0	24
1187	15	17	0	1	1	5	1	0	1	1	1	2	1	4	0	0	1	5	1	5	0	1	1	1	0	0	0	0	1	0	0	1	38.6	153.4	0	0	1	0	0	0	0	0	0	0	0	0	1	0	24
1188	17	19	0	1	1	4	1	0	1	1	1	2	1	5	0	0	1	2	1	2	0	0	1	1	0	0	0	0	1	0	0	0	33.3	141.2	0	0	0	0	0	0	0	0	0	0	0	0	0	0	24
1189	15	22	0	1	1	5	1	0	0	0	1	2	1	5	0	0	1	5	1	4	0	0	1	0	0	0	0	0	1	0	0	0	40.8	152.3	0	0	1	0	0	0	0	0	0	0	0	0	0	0	24
1190	13	16	0	1	1	2	0	0	0	0	1	0	1	0	0	0	1		1		1	0	1	1	0	0	0	0	1	1	1	1	43	150.4	0	0	0	0	0	1	0	0	0	0	0	0	0	0	24
1191	28	33	1	2	1	4	1	0	0	0	1	0	1	0	0	0	1	4	1	4	0	1	0	0	0	0	0	0	1	1	1	1	55	164.2	0	1	0	0	0	1	0	0	0	0	0	0	0	0	24
1192	16	18	0	2	1	2	0	0	0	0	1	0	1	0	1	1	1	4	1	4	0	1	0	1	0	0	0	0	1	1	1	0	36	146.6	0	0	0	0	0	1	0	0	0	1	0	0	0	1	24
1193	21	24	0	1	1	1	0	0	1	1	1	0	1	0			1	9	1	9	0	1	0	1	0	0	1	1	1	0	0	0	49.8	156.7	0	0	1	0	1	1	0	0	0	1	0	0	0	0	24
1194	18	20	0	1	1	4	0	0	1	1	1	0	1	0	0	0	1	9	1	9	0	1	1	1	0	0	1	1	0	0	0	0	51.3	157	0	0	1	0	1	1	0	0	0	1	0	0	0	0	24
1195	15	17	0	1	1	3	1	0	0	0	1	3	1	5	0	0	1	5	1	5	0	1	0	1	0	1	0	1	1	0	1	1	38.1	149.2	0	0	0	0	0	0	0	0	0	0	1	0	0	0	24
1196	14	16	1	2	1	3	1	0	0	0	1	2	1	5			1	2	1		0	1	0	0	0	0	1	1	1	0	0	0	42.1	150.6	0	0	1	0	0	1	0	0	0	0	1	0	0	0	24
1197	18	22	0	1	1	1	0	0	1	1	1	1	1	1	0	0	1	3	1	3	0	1	1	0	0	0	0	0	0	0	0	0	44	153.9	0	0	0	0	1	0	0	0	0	0	0	0	0	0	24
1198	14	17	0	2	1	4	1	0	0	0	1	2	1	2	0	0	1	3	1	4	0	1	1	1	1	1	1	1	1	1	1	1	40.6	145.2	0	0	0	0	0	1	0	0	0	0	0	1	0	0	24
1199	13	18	0	1	1	1	0	0	0	0	1	1	1	2	0	0	1	6	1	6	0	0	0	0	1	1	1	1	1	1	1	1	41.5	139.1	0	1	1	1	0	1	0	0	1	0	0	0	0	0	24
1200	14	18	0	2	1	4	1	0	1	1	1	2	1	2	0		1	5	1	5	0	1	1	1	0	0	1	1	1	0	1	1	56.3	144.4	0	0	0	0	0	1	0	0	0	0	0	0	0	0	24
1201	17	19	1	0	1	5	1	0	1	1	1	8	1	10	0	0	1	9	1	9	0	0	0	0	0	0	0	0	1	1	1	1	57.6	152.5	0	0	0	0	1	0	0	0	0	0	0	0	0	1	94
1202	14	15	1	0	1	4	1	0	1	1	1	4	1	4	0	0	1	7	1	7	0	0	1	1	0	0	0	0	1	1	1	1	53.1	148.4	0	0	0	0	0	0	0	0	0	0	0	0	0	0	94
1203	14	17	0	0	1	6	1	0	0	0	1	1	1	1	0	0	1		1	4	0	0	0	0	0	0	0	0	1	1	1	1	43.7	148	0	0	0	0	1	0	0	0	0	0	0	0	0	0	94
1204	14	16	0	1	1	4	1	0	1	1	1	4	0		0	0	1	5	1	5	0	0	1	1	1	1	1	1	1	1	1	1	51.1	154.1	0	0	0	0	0	0	0	0	0	0	1	0	0	0	94
1205	20	22	1	2	1	6	1	0	0	0	1	5	1	0	1	1	1	9	1	8	0	1	0	1	1	1	1	1	1	1	1	1	43.5	143.1	0	0	0	0	0	0	0	0	0	0	0	0	0	0	94
1206	18	19	1	1	1	6	1	0	1	1	1	4	1	2	0	0	1	6	1	6	0	1	0	0	0	0	0	0	0	1	1	1	43	145.1	0	0	0	0	0	0	0	0	0	0	0	0	0	0	94
1207	17	18	1	1	1	7	1	0	0	0	1	2	1	2	0	0	1	9	1	9	0	1	0	0	0	0	0	0	0	1	0	0	44.4	150.6	0	0	0	0	1	0	0	0	0	0	0	0	0	0	94
1208	15	16	0	0	1	5	1	0	1	1	1	3	1	0	0	0	1	5	1	5	0	0	0	1	1	1	1	1	1	1	1	1	43.6	156.2	0	0	0	0	0	0	0	0	0	0	0	0	0	0	94
1209	17	18	0	2	1	8	1	0	0	0	1	1	1	1	0	0	1	10	1	10	0	0	0	0	0	0	0	0	0	0	0	0	41.4	145.2	0	0	0	0	0	0	0	0	0	0	0	0	0	0	94
1210	22	23	1	1	1	15	1	0	0	0	1	2	1	3	0	0	1	6	1	6	0	0	0	1	0	0	0	0	1	1	1	0	42	140.2	0	1	1	0	1	1	0	1	0	0	0	0	0	0	94
1211	12	16	0	1	1	8	1	1	1	1	1	1	1	2	1	1	1	6	1	6	0	0	0	0	1	1	1	1	1	1	1	1	47	150.5	0	0	0	0	0	0	0	0	0	0	0	0	0	0	94
1212	20	21	0	0	1	5	1	0	0	0	1	2	1	3	0	0	1	7	1	7	0	0	0	0	1	1	1	1	1	1	1	1	52.8	153.1	0	0	0	0	0	0	0	0	1	0	0	0	0	0	94
1213	13	14	1	1	1	8	1	0	1	1	1	2	1	3	0	0	1	10	1	10	0	0	0	1	1	1	1	1	1	0	1	0	43.4	144.5	0	0	1	0	0	0	0	0	0	0	0	0	0	0	94
1214	16	18	0	1	1	4	1	0	1	1	1	0	1	1	0	0	1	9	1	9	0	1	0	1	0	0	0	0	0	0	1	1	37.1	152.1	0	0	0	0	1	1	0	0	0	1	0	0	0	0	94
1215	15	20	1	0	1	10	1	0	0	0	1	2	1	2	0	0	1	9	1	9	0	0	0	1	1	1	1	1	1	1	1	1	49.3	153.3	0	0	1	0	0	0	0	0	0	0	0	0	0	0	94
1216	19	20	0	1	1	8	1	0	1	1	1	1	0		1	1	1	7	1	7	0	0	0	1	0	0	0	0	0	1	1	1	34.5	148.3	0	0	0	0	0	0	0	0	0	1	0	0	0	0	94
1217	14	18	0	1	1	4	1	0	1	1	1	2	1	1			1	6	1	6	0	0	0	0	0	0	0	0	1	1	1	1	44	153	0	0	0	0	0	0	0	0	0	0	0	0	0	0	94
1218	15	18	0	1	1	2	0	0	0	0	0		0				1		1		0	0	0	1	0	0	0	0	1	1	1	1	43.9	149.6	0	0	0	0	0	0	0	0	0	0	0	0	0	0	94
1219	15	22	0	1	1	3	1	0	0	0	1	2	1	2			1		1		0	0	0	0	0	0	0	1	1	1	1	1	53.3	150.6	0	0	0	0	0	1	0	0	0	0	0	1	0	0	94
1220	19	21	1	0	2		1	0	1	1	1	4	1	6	0	0	1	6	1	6	0	0	1	1	0	0	0	0	0	1	1	1	51.1	147.1	0	0	0	0	0	0	1	1	0	0	0	0	0	0	94
1221	18	20	0	1	1	7	0	0	0	0	1	7	1	3	0	0	1	3	1	5	0	0	0	0	1	1	1	1	1	1	1	1	43.1	151.3	0	0	0	0	0	0	0	0	0	1	0	0	0	0	94
1222	15	16	0	1	1	8	1	0	0	0	1	6	1	5	0	0	1	5	1	5	0	0	1	1	1	1	1	1	1	1	1	1	44.3	151.1	0	0	0	0	0	0	0	0	1	0	0	0	0	0	94
1223	19	21	0	2	1	5	1	0	1	1	1	3	1	3	0	0	1	6	1	3	0	0	0	0	1	1	1	1	1	1	1	1	47	135.5	0	0	0	0	0	0	0	0	0	0	0	0	0	0	94
1224	14	16	0	1	1	4	0	0	1	1	1	2	1	3	0	0	1		1		0	0	0	1	0	0	0	0	1	1	1	1	35.8	143.7	1	0	0	0	0	0	0	0	0	0	0	0	0	0	94
1225	19	20	1	2	1	6	1	0	1	1	1	4	1	5	0	0	1		1		0	0	0	0	0	0	0	0	0	1	0	1	48.7	167.7	0	0	0	0	0	0	0	0	0	0	0	1	0	0	94
1226	12	14	0	1	1	6	1	0	0	0	1	2	1	3	0	0	1		1		0	0	0	1	1	1	1	1	1	1	1	0	46.4	149.4	0	0	1	0	0	1	0	0	0	0	0	0	0	0	94
1227	17	18	1	2	1	12	1	1	0	0	1	3	1	3	0	0	1	10	1	10	0	0	0	1	1	1	1	1	1	1	1	1	58.9	149.3	0	0	0	0	0	0	0	0	0	0	0	0	0	0	94
1228	15	18	0	1	1	4	1	0	0	0	1	2	1	2	0	0	1		1		0	0	0	1	0	0	0	0	1	1	1	1	42.2	147.5	0	0	1	0	1	0	0	0	1	0	0	0	0	0	94
1229	17	18	0	1	1	5	0	0	1	1	1	1	1	3	0	0	1	6	1	7	0	0	0	1	1	1	1	1	1	1	1	1	47.9	148.5	0	0	1	0	1	0	0	0	0	0	0	0	0	0	94
1230	17	19	0	0	1	8	1	0	1	1	1	4	1	4	0	0	1	6	1	6	0	0	0	1	0	0	0	0	1	0	0	0	44.1	159.7	0	1	1	0	1	0	0	0	0	0	0	0	0	0	94
1231	17	25	0	1	1	7	0	0	1	1	1	2	1	4	0	0	1	8	1	8	0	0	0	0	1	1	1	1	1	1	1	1	40.5	153.3	1	1	1	0	1	1	0	1	0	0	0	0	0	0	94
1232	13	14	0	0	1	8	1	1	1	1	0		0		0	0	1	8	1	8	0	0	0	0	1	1	1	1	0	1	1	0	53.6	150.5	0	0	1	0	0	0	0	0	0	0	0	0	0	0	94
1233	16	18	0	0	1	3	1	0	1	1	1	1	1	1		0	1	4	1	4	0	0	0	1	1	1	1	1	1	1	1	1	39.5	147.3	0	0	1	0	0	0	0	0	0	0	0	0	0	0	94
1234	13	14	0	1	1	1	1	0	1	1	1	1	1	1			1	1	1	1	0	0	0	0	0	0	0	0	1	1	1	1	45	149.7	0	0	0	0	0	0	0	0	0	0	0	0	0	0	94
1235	18	19	1	2	1	8	1	0	1	1	1	3	1	4	0	0	1	7	1	7	0	0	0	1	0	0	0	0	0	1	0	1	39.6	148.4	0	0	0	0	0	0	0	0	0	0	0	0	0	0	94
1236	18	20	0	1	1	8	1	0	1	1	1	2	1	2	0	0	1	6	1	6	0	0	1	1	0	0	1	1	0	1	0	0	46.4	146.7	0	0	0	0	0	0	0	0	0	0	0	0	0	0	94
1237	14	16	1	1	1	7	1	1	1	1	1	2	1	4	0	0	1	6	1	6	0	0	0	1	0	0	0	0	1	0	1	1	43.5	149.6	0	0	0	0	0	0	0	0	0	0	0	0	0	0	94
1238	16	18	0	1	1	7	1	0	0	0	1	3	1	3	1	1	1	7	1	7	0	0	0	0	0	0	0	0	1	1	1	1	40.9	146.3	0	0	0	0	0	0	0	0	0	0	0	0	0	0	94
1239	15	17	0	1	1	5	1	0	1	1	1	2	1	5	0	0	1	5	1	5	0	0	0	1	0	0	0	0	1	1	1	1	45.1	149.6	0	0	0	0	0	0	0	0	0	1	0	0	0	0	94
1240	21	23	1	0	1	6	1	1	1	1	1	3	1	3	0	0	1	5	1	5	1	1	1	1	1	1	1	1	1	1	1	1	51.1	145.1	0	0	0	0	0	1	0	0	1	0	0	0	0	0	94
1241	23	24	1	0	1	6	0	0	1	1	1	1	0		0	0	1		1		0	0	0	0	0	0	0	0	0	0	0	0	57.7	160.1	0	0	0	0	1	0	0	0	1	0	0	0	1	0	94
1242	17	27	1	1	1	4	1	0	1	1	1	2	0		0	0	1	6	1	6	0	0	0	0	1	1	1	1	1	1	1	1	56.5	156	0	1	0	0	0	1	0	0	0	1	0	0	0	0	94
1243	16	19	0	1	1	5	1	0	1	1	1	3	1	5	0	0	1	8	1	8	0	0	0	0	0	0	0	0	1	1	0	0	36.1	144.5	0	0	0	0	0	0	0	1	0	1	0	0	0	0	94
1244	15	17	0	2	1	8	1	1	1	1	1	2	1	3	0	0	1		1		0	0	0	1	1	1	1	1	1	1	1	1	61.6	156.1	0	0	0	0	1	0	0	0	0	0	0	0	0	0	94
1245	17	18	0	0	1	6	1	0	0	0	1	4	1	5	0	0	1	6	1	6	0	0	0	0	0	0	0	0	0	0	0	1	46.4	143.3	0	0	1	0	0	0	0	0	0	0	0	0	1	0	94
1246	15	16	0	0	1	5	1	0	0	1	1	5	1	2			1		1		0	0	1	1	1	1	1	1	1	1	1	1	44.3	146.7	0	1	0	0	0	1	0	0	0	0	0	0	1	0	94
1247	17	18	0	2	1	15	1	0	1	1	1	6	1	6	0	0	1	5	1	5	0	0	0	1	0	0	0	0	1	1	0	0	40	145.4	0	1	0	0	0	1	0	0	0	0	0	0	0	0	94
1248	14	15	0	2	1	6	1	0	1	1	1	1	1	5			1	6	1	6	0	0	0	0	0	0	0	0	1	0	0	0	41.4	148.8	0	0	0	0	0	0	0	0	0	0	0	0	0	0	94
1249	19	21	0	2	1	7	1	0	0	0	1	1	1	1			1	4	1		0	0	1	1	0	0	1	1	0	0	1	1	44.5	150.2	0	0	0	0	0	0	0	0	0	1	0	0	0	0	94
1250	19	21	0	2	1	5	1	0	0	0	1	0	0		0	0	1		1		0	0	0	0	0	0	0	0	0	0	0	0	32.6	137.6	0	1	0	0	0	0	0	0	0	0	0	0	1	0	94
1251	19	20	0	1	1	9	1	0	1	1	1	3	1	5	0	0	1	6	1	6	0	0	0	0	0	0	0	0	1	0	1	1	47.5	153.3	0	0	0	0	0	0	0	0	1	0	0	0	0	0	94
1252	15	16	0	1	1	4	1	1	1	1	1	3	0		1	1	1		1		0	0	0	1	1	1	1	1	1	1	1	1	49.1	153.2	0	0	0	0	0	0	0	0	1	0	0	0	0	0	94
1253	16	18	0	0	1	7	1	0	0	0	1	4	1	4	0	0	1	9	1	9	0	0	0	0	1	1	1	1	1	1	1	1	43.5	148.8	0	0	0	0	0	0	0	0	0	0	0	0	0	0	94
1254	17	18	0	2	1	6	1	0	0	0	1	2	1	3			1	9	1	9	0	0	0	0	0	0	0	0	0	1	1	1	37.3	150.7	0	0	0	0	0	0	0	0	0	0	0	0	0	0	94
1255	15	25	1	1	1	12	1	0	1	1	1	2	1	5	0	0	1	5	1	5	0	0	0	1	1	1	0	0	0	1	0	0	37.7	145.8	0	0	0	0	0	0	0	1	0	1	0	0	0	0	94
1256	19	20	0	1	1	3	0	0	0	0	1	0	1	0	0	0	1	9	1	9	0	0	0	0	0	0	0	0	0	0	0	0	42.2	156.3	0	0	0	0	0	0	0	0	0	0	0	0	0	0	94
1257	14	17	0	1	1	3	1	0	1	1	1	0	1	0			1	6	1	6	0	0	0	0	1	1	1	1	1	1	1	1	46.3	147.1	0	0	0	0	0	0	0	0	0	0	0	0	0	0	94
1258	17	18	0	1	1	5	1	0	0	0	1	2	1	5	0	0	1	7	1	7	0	0	0	1	1	1	1	1	1	1	1	1	56.3	145	0	0	0	0	0	0	0	1	0	0	0	0	0	0	94
1259	18	19	0	1	1	7	1	0	1	1	1	2	1	7	0	0	1	7	1	7	0	0	0	1	1	1	1	1	1	1	1	1	48.9	162.3	0	0	0	0	0	0	0	0	0	0	0	0	1	0	94
1260	16	21	0	2	1	5	1	0	1	1	1	4	1	3	0	0	1	7	1	7	0	0	0	1	0	0	0	0	1	1	1	1	39.7	145.4	0	0	0	0	0	0	0	0	0	0	0	0	1	0	94
1261	16	18	1	2	1	15	0	0	1	1	1	5	1	15	0	0	1	6	1	7	0	0	0	0	0	0	0	0	0	1	0	0	47.5	156.5	1	1	0	0	0	0	0	0	0	0	0	0	0	0	94
1262	20	21	0	1	1	8	1	1	1	1	1	2	1	4	0	0	1	6	1	6	0	0	0	0	1	1	1	1	1	1	1	1	63.7	162.7	0	0	1	1	0	0	0	0	0	0	0	0	0	0	94
1263	19	20	0	1	1	7	1	1	0	0	1	3	0		0	0	1	9	1	9	0	0	0	0	1	1	1	1	1	1	1	1	45.9	152.4	0	0	0	0	0	0	0	0	0	0	0	0	0	0	94
1264	19	20	0	1	1	4	1	0	0	0	1	2	1	0			1	10	1	10	0	0	0	1	1	1	1	1	0	1	1	1	50.1	157	0	0	0	0	0	0	0	0	0	1	0	0	0	0	94
1265	19	20	0	0	1	5	1	0	1	1	1	2	1	2	0	0	1	3	1	3	0	0	0	0	1	1	1	1	0	0	1	1	37.4	139.1	0	0	0	0	0	0	0	0	0	0	1	0	0	0	94
1266	18	20	0	1	1	6	1	0	0	0	1	3	0		1	1	1	7	1	1	0	0	0	0	0	0	0	0	0	0	0	0	42.9	153.5	0	0	0	0	1	0	0	0	0	0	0	0	0	0	94
1267	18	20	0	1	1	6	1	0	0	0	1	2	1	2			1	6	1	3	0	0	0	0	1	1	1	1	1	1	1	1	42	141.3	0	0	0	0	0	0	0	0	0	0	0	0	0	0	94
1268	18	21	1	2	1	3	1	1	0	0	1	3	1	3	0	0	1	4	1	5	0	0	0	1	0	0	0	0	0	0	0	0	59	152.2	0	0	0	0	0	1	0	1	0	0	0	0	0	1	94
1269	19	20	1	2	1	3	1	1	1	1	1	3	1	3	0	0	1	9	1	9	0	0	0	0	1	1	1	1	1	1	1	1	69.2	156.7	0	0	0	1	0	0	0	0	0	0	0	0	0	0	94
1270	18	20	0	2	1	4	0	1	0	0	1	3	1	3	0	0	1	6	1	8	0	1	1	1	0	0	0	0	1	1	0	0	46.2	146.3	0	0	0	0	0	0	0	0	0	0	0	0	0	0	94
1271	17	21	0	2	1	4	1	1	1	1	1	3	1	5	0	0	1	7	1	7	0	0	0	0	1	1	1	1	1	1	1	1	41.1	150.3	0	0	0	0	0	0	0	0	0	0	0	0	0	0	94
1272	15	23	0	1	1	20	1	0	1	1	1	1	1	2	1	1	1	10	1	10	0	0	0	0	0	0	0	0	1	1	1	1	55.5	153.3	0	0	0	0	0	0	0	0	0	0	0	0	1	0	94
1273	14	16	0	1	1	5	1	1	1	1	1	4	1	5	0	0	1	6	1	6	0	0	0	1	1	1	1	1	1	1	1	1	37.2	146	0	0	0	0	0	0	0	0	0	0	0	0	0	0	94
1274	22	25	0	1	1	4	1	0	1	1	1	2	1	0	1	1	1	4	1	4	0	0	1	1	1	1	1	1	1	1	1	1	49.3	152.2	0	0	0	0	0	0	0	0	0	0	0	0	0	0	94
1275	18	19	0	1	1	3	1	0	1	1	1	0	1	2	1	1	1	6	1	6	0	0	0	1	1	1	1	1	1	1	1	1	47	163.4	0	1	1	0	0	0	0	0	0	0	0	0	0	0	94
1276	18	26	0	1	1	7	1	0	1	0	1	2	1	10	0	0	1	4	1	5	0	0	1	1	0	0	0	0	0	0	0	0	40.2	150.6	0	0	1	1	0	0	1	0	0	1	0	0	0	0	94
1277	17	24	1	1	1	4	1	0	1	1	1	2	1	3	0	0	1	6	1	6	0	1	0	1	0	0	0	0	0	1	0	0	42.6	149.3	0	0	1	0	0	1	0	0	0	1	0	0	0	0	94
1278	18	19	0	1	1	8	1	0	0	0	1	1	1	2	0	0	1	6	1	6	1	1	1	1	0	0	1	1	0	1	1	1	86	158	0	0	0	0	0	0	0	0	0	0	0	0	0	0	94
1279	18	19	1	0	1	5	1	1	1	1	1	1	1	2	0	0	1	5	1	5	0	0	0	1	1	1	1	1	1	1	1	1	59.7	155.2	0	0	1	0	0	0	0	0	0	0	0	0	0	0	94
1280	22	23	1	1	1	4	1	0	0	0	1	0	1	0	0	0	1	6	1	6	0	0	0	1	0	0	0	1	1	0	1	1	41	144	0	1	1	1	1	0	0	0	0	0	0	0	0	0	94
1281	16	19	0	1	1	8	1	0	1	1	1	4	1	15	0	0	1	5	1	5	1	1	1	1	0	0	0	0	0	0	0	0	48.5	147.3	0	0	0	0	0	0	0	0	0	1	0	0	0	0	94
1282	19	20	0	2	1	4	1	0	1	1	1	2	0		0	0	1	3	1	3	0	0	1	1	1	1	1	1	1	0	0	0	56.4	159.8	0	0	0	0	0	0	0	0	0	0	0	0	0	0	94
1283	16	17	0	0	1	6	1	0	0	0	1	2	0				1		1	10	0	0	0	0	0	0	0	0	1	1	1	1	43.5	144.3	0	0	0	0	0	0	0	0	0	0	0	0	0	0	94
1284	15	19	1	0	1	7	1	0	1	1	1	2	1	2		0	1	9	1	9	0	0	0	1	0	0	0	0	0	1	1	1	66.7	155.7	0	1	0	0	1	0	0	0	0	0	0	0	0	0	94
1285	13	15	0	1	1	3	1	0	0	0	1	2	1	2	0	0	1	6	1	6	0	0	0	1	0	0	0	0	1	1	1	1	67.2	159.2	0	0	0	0	1	0	0	0	0	0	0	0	0	0	94
1286	17	19	0	1	1	5	0	0	0	0	0		0		1	1	1	3	1	3	0	0	0	0	0	0	0	0	0	0	0	0	43.4	147.9	0	0	0	0	0	0	0	0	0	0	0	0	0	0	94
1287	16	20	1	1	1	9	1	0	1	1	1	3	1	1	0	0	1		1		0	0	1	1	0	0	1	0	0	1	1	1	57.4	150.3	0	0	0	0	0	0	0	0	0	0	0	0	0	0	94
1288	17	19	0	1	1	6	1	0	1	1	1	6	1	2	0	0	1	9	1	9	0	0	0	0	1	1	1	1	1	1	1	1	49.2	157.5	0	1	0	1	0	0	0	0	0	0	0	0	0	0	94
1289	16	21	1	0	1	6	1	0	0	0	0		0		0	0	1	6	1	7	0	0	0	0	0	0	0	0	0	0	0	0	55.7	156	0	0	0	0	1	1	0	0	0	0	0	0	0	0	94
1290	18	20	0	1	1	6	1	0	0	0	1	0	1	1	0	0	1	10	1	10	0	0	0	0	1	1	1	1	0	1	1	1	47.1	151.3	0	0	0	0	0	0	0	0	0	0	0	0	0	0	94
1291	17	18	0	2	1	5	1	0	1	1	1	3	0		0	0	1	4	1	4	0	0	0	0	0	0	0	0	0	1	0	0	42.5	157.6	1	0	0	0	1	0	0	0	0	1	0	0	0	0	94
1292	16	18	0	1	1	2	1	0	1	1	1	2	1	1	0	0	1	6	1	6	0	0	0	0	1	1	1	1	1	1	1	1	41.5	142.5	0	0	0	0	0	0	0	0	0	0	0	0	0	0	94
1293	13	15	0	1	1	5	0	0	1	1	1	2	1	2	0	0	1	6	1	6	0	0	0	1	0	0	0	0	1	1	1	1	44.9	153.1	0	0	0	0	0	0	0	0	0	0	0	0	0	0	94
1294	18	20	0	1	1	3	0	0	1	1	1	3	0		0	0	1	5	1	5	0	0	0	0	1	1	1	1	1	1	1	1	51	146.3	0	0	0	0	0	0	0	0	0	0	0	0	0	0	94
1295	20	22	0	1	1	3	0	0	1	1	1	3	1	2	0	0	1	6	1	6	0	0	0	1	0	0	0	0	0	1	0	1	51.3	145.2	0	0	0	0	0	0	0	0	0	0	0	0	0	0	94
1296	15	16	0	2	1	4	1	0	1	1	1	2	0		0	0	1	6	1	9	0	0	0	1	1	1	1	1	1	1	1	1	43.5	141.6	0	0	0	0	0	0	0	0	0	0	0	0	0	0	94
1297	14	16	0	2	1	3	1	0	1	1	1	2	1	2			1		1	5	0	0	0	1	0	0	0	0	0	0	0	0	39.2	153.2	0	0	0	0	1	1	0	0	0	0	0	1	0	0	94
1298	17	18	0	0	1	6	1	0	1	1	1	2	0		0	0	1	10	1	10	0	0	0	1	1	1	1	1	1	1	1	1	42.7	142.9	0	0	0	0	0	0	0	0	0	0	0	0	0	0	94
1299	19	20	0	1	1	5	0	0	1	1	1	2	0		0	0	1		1		0	0	0	1	1	1	1	1	1	1	1	1	42.8	153.5	0	0	0	0	0	0	0	0	0	0	0	0	0	0	94
1300	14	15	1	1	1	7	0	0	0	0	1	1	1	0	0	0	1	6	1	6	0	0	0	1	0	0	1	1	0	1	1	1	62.8	159.1	0	0	1	0	0	0	0	0	0	0	0	0	0	0	94
1301	16	17	0	0	1	3	0	0	1	1	1	1	1	0	0	0	1	6	1	6	0	0	0	1	0	0	0	0	0	0	0	0	41.7	148.8	0	1	0	0	1	1	0	1	0	0	0	0	1	0	99
1302	18	22	0	1	1	5	0	0	1	1	1	1	1	1	0	0	1	5	1	5	0	0	0	0	0	0	0	0	1	0	0	0	38.5	151.4	0	1	0	0	0	1	0	1	0	1	0	0	0	0	99
1303	16	25	0	1	1	4	0	0	1	1	1	0	1	0	0	0	1	5	1	5	0	0	0	1	1	1	1	1	1	1	1	1	52.1	151.7	0	0	0	0	0	0	0	0	0	0	0	0	0	0	99
1304	16	17	0	2	1	7	1	0	1	1	1	1	1	2	0	0	1	4	1	4	0	1	0	0	0	0	0	0	1	1	0	0	39.1	150	0	0	0	0	0	0	0	0	0	0	0	0	1	0	99
1305	17	18	0	2	1	9	1	0	1	1	0		1	1	0	0	1	3	1	3	1	1	1	1	0	0	0	0	1	1	0	1	47.4	147.6	0	0	0	0	0	0	0	0	0	0	0	0	0	0	99
1306	17	19	0	2	1	3	0	0	0	0	1	4	1	4	0	0	1	9	1	9	1	1	1	1	0	0	0	1	0	0	0	0	45.9	151.5	0	0	0	0	0	0	0	0	0	1	0	0	0	0	99
1307	15	20	0	1	1	7	0	0	0	0	1	2	1	2	1	1	1	7	1	7	0	0	0	1	1	1	1	1	1	1	1	1	38.1	144.5	0	0	0	0	0	0	0	0	0	1	0	0	0	0	99
1308	17	20	0	2	1	5	1	0	1	1	1	3	1	3	0	0	1	6	1	6	0	0	0	0	1	1	1	1	1	1	1	1	55.7	156.3	0	0	1	0	1	1	0	1	0	0	1	0	1	0	99
1309	15	18	0	0	1	4	0	0	1	1	1	4	1	5	1	0	1	6	1	6	0	0	0	1	0	0	0	0	1	1	0	0	50.1	150.8	1	1	1	1	1	1	0	0	0	1	0	0	0	0	99
1310	18	19	0	2	1	2	0	0	1	1	1	3	1	5	0	0	1		1		0	0	0	1	0	0	0	0	0	0	0	1	52.3	156.4	0	0	0	0	0	0	0	0	0	1	0	0	0	0	99
1311	15	16	0	2	1	3	0	0	0	0	1	2	1	3	1	1	1	9	1	9	0	1	0	1	0	0	0	0	1	0	0	0	43.3	142.1	1	0	0	0	0	0	0	0	0	0	1	0	0	0	99
1312	18	20	0	2	1	7	1	0	1	0	1	5	1	5	1	1	1	5	1	4	0	0	0	0	0	0	0	0	1	0	1	1	34.8	140.2	0	0	0	0	0	0	0	0	0	1	0	0	0	0	99
1313	16	17	0	2	1	7	1	0	0	0	1	3	1	3			1		1		0	0	0	0	0	0	1	1	0	1	1	1	48.1	147.3	0	0	0	0	0	0	0	0	0	0	0	0	0	0	99
1314	16	17	0	1	1	2	0	0	0	0	1	2	0		0	0	1	7	1	7	0	0	0	0	0	0	0	0	0	1	0	1	60	148	0	1	0	0	0	0	0	0	0	0	0	0	0	0	99
1315	16	18	0	1	1	4	0	0	1	1	1	1	0		0	0	1		1		0	0	0	0	1	1	1	1	1	1	1	1	46.9	152.4	0	1	0	0	1	0	0	0	0	1	0	0	0	0	99
1316	17	19	0	0	1	7	1	0	1	1	0		0		0	0	1	7	1	7	0	0	0	1	1	1	1	1	1	0	1	1	49.3	153.8	0	0	1	0	0	0	0	0	0	0	0	0	0	0	99
1317	15	16	1	2	1	6	0	0	1	1	1	6	1	6	0	0	1	5	1	5	0	0	0	1	0	0	0	0	0	1	0	1	40.7	146	0	0	0	0	1	0	0	0	0	1	0	0	0	0	99
1318	15	18	0	1	1	3	0	0	1	1	1	4	1	4	0	0	1	3	1	5	0	1	0	0	1	1	1	1	1	1	1	1	44.5	145.6	0	1	0	0	0	0	0	0	0	1	0	0	0	0	99
1319	17	18	0	1	1	10	0	0	1	1	1	3	1	3	0	0	1	3	1	3	0	0	0	1	0	0	0	0	0	0	0	0	48	148.3	0	1	0	0	0	1	0	1	0	0	0	0	0	0	99
1320	18	19	0	1	1	8	0	0	1	1	1	5	1	5	0	0	1	6	1	6	0	0	0	1	0	0	0	0	1	0	0	1	37	152.4	0	0	0	0	0	1	0	1	0	0	0	0	0	0	99
1321	16	27	0	1	1	8	0	0	1	1	1	3	1	3	0	0	1	4	1	4	0	0	0	1	0	0	0	0	1	0	0	0	38.1	146.6	0	1	0	0	0	0	0	0	0	0	0	0	0	0	99
1322	19	21	0	1	1	5	1	1	1	1	1	5	0		0	0	1	6	1	6	1	1	1	1	1	1	1	1	1	1	0	0	53.3	153.4	0	0	0	0	1	1	0	0	0	0	0	0	0	0	99
1323	16	18	1	1	1	4	1	0	0	0	1	2	1	2	1	1	1	3	1	3	0	0	0	0	0	0	1	1	1	0	0	1	40.3	152.3	0	0	1	0	0	1	0	0	1	0	0	0	0	0	99
1324	15	16	1	2	1	6	1	1	1	1	1	6	1	6	0	0	1	5	1	5	0	0	0	1	0	0	0	1	1	0	0	0	58.3	153.3	0	0	1	0	0	0	1	0	0	0	1	0	0	0	99
1325	14	16	0	0	1	3	1	0	1	1	1	4	1	7	0	0	1	6	1	6	0	1	0	0	1	1	1	1	1	1	0	1	34	145.3	0	0	0	0	0	0	0	0	0	0	0	0	0	0	99
1326	16	17	0	2	1	6	1	0	0	0	1	5	1	7	0	0	1	6	1	6	0	0	1	1	1	1	1	1	1	1	1	1	50	148.9	0	1	1	1	0	0	1	1	0	1	0	0	1	0	99
1327	16	17	0	1	1	6	1	0	0	0	1	3	1	6	0	0	1		1		0	0	0	1	1	1	1	1	1	1	1	1	40	140.7	0	1	0	0	0	0	0	0	0	0	0	0	0	0	99
1328	18	19	0	2	1	6	0	0	1	1	1	3	1	4	0	0	1	7	1	6	0	0	1	1	1	1	1	1	1	1	1	1	46.5	146.5	0	0	1	1	0	0	0	0	1	1	0	0	0	0	99
1329	16	17	0	1	1	3	1	0	0	0	1	0	1	1	0	0	1	6	1	6	0	0	0	0	0	1	1	1	1	0	1	1	49.7	147.7	0	0	1	1	0	1	1	1	0	1	0	0	1	0	99
1330	18	19	0	2	1	6	1	0	0	0	0		1	2	0	0	1	8	1	7	0	0	0	0	0	0	1	1	0	0	0	0	32.4	145.6	0	0	1	0	1	1	0	0	0	1	0	0	0	0	99
1331	15	17	0	1	1	4	1	0	0	0	1	3	1	6	0	0	1	7	1	7	0	0	0	0	1	1	1	1	1	1	1	1	46.9	147.6	0	0	0	0	1	0	0	0	0	0	0	0	0	0	99
1332	18	19	0	1	1	5	1	0	1	1	1	4	1	6	0	0	1	6	1	6	0	0	0	0	0	0	0	1	0	0	0	0	54.2	146.3	0	0	0	0	0	0	0	0	0	0	0	0	0	0	99
1333	15	17	0	2	1	6	1	0	0	0	1	4	1	2	0	0	1	7	1	6	0	0	0	1	1	1	1	1	1	0	0	1	42.8	148.8	0	0	0	0	0	0	0	0	0	0	0	0	0	0	99
1334	16	17	0	1	1	6	0	0	1	1	1	4	1	4	0	0	1	5	1	5	0	0	0	0	0	0	0	0	0	0	1	1	43.6	151.9	0	1	1	1	1	0	0	0	0	1	0	0	0	1	99
1335	17	18	0	2	1	9	0	0	0	0	1	1	1	1	0	0	1	3	1	3	0	0	0	0	0	0	0	0	1	0	0	0	54.7	160.9	0	1	0	0	0	1	0	1	0	0	0	0	0	0	99
1336	18	20	0	1	1	7	0	0	1	1	1	4	1	10	0	0	1	4	1	4	0	0	0	1	0	0	0	0	0	0	0	0	37.7	140.8	0	0	1	0	0	1	0	1	0	0	0	0	1	0	99
1337	15	16	0	2	1	5	1	0	1	1	1	1	1	3	0	0	1	5	1	5	0	0	0	1	0	0	0	0	1	1	1	1	50.9	153.4	0	0	1	0	0	0	0	0	0	0	0	0	0	0	99
1338	17	18	0	0	1	1	1	0	1	1	1	3	1	6	0	0	1	5	1	5	0	0	0	1	0	0	0	0	1	0	0	0	65.5	148.5	0	0	0	0	0	0	0	0	0	0	0	0	0	0	99
1339	16	18	0	1	1	10	1	0	0	0	1	5	1	16	0	0	1	6	1	6	1	1	0	1	0	0	1	1	1	1	1	1	47.5	140.8	0	1	1	0	1	1	0	1	0	1	1	1	0	1	99
1340	17	19	0	0	1	3	1	0	1	1	1	1	1	2	0	0	1	4	1	4	0	0	0	0	0	0	0	1	0	0	0	1	38.4	142.9	0	0	0	0	0	0	0	0	0	0	0	0	0	0	99
1341	19	24	0	0	1	6	1	0	1	1	1	3	1	6	0	0	1	3	1	4	0	0	0	1	0	0	0	0	1	0	0	1	37.5	142	0	0	1	1	1	0	0	1	0	0	0	0	0	1	99
1342	15	16	0	1	1	6	1	0	1	1	1	2	1	3	0	0	1	8	1	8	0	0	0	0	0	1	0	0	1	1	1	1	39.2	148	0	0	0	0	0	0	0	0	0	1	0	0	0	0	99
1343	13	15	0	1	1	3	0	0	0	0	1	0	1	3	0	0	1	8	1	6	0	0	1	1	0	0	0	0	1	0	1	1	40	148.2	0	0	1	0	0	1	0	1	0	0	0	0	0	0	99
1344	14	16	0	2	1	4	0	0	0	0	1	4	1	6		0	1		1	7	0	0	0	1	0	0	0	0	0	1	1	1	42.5	145.9	0	0	0	0	0	0	0	0	0	1	0	0	0	1	99
1345	18	19	1	1	1	4	0	0	0	0	1	1	1	1	0	0	1	3	1	5	0	0	0	0	0	0	0	0	1	1	0	0	33.9	136.6	0	0	0	0	0	0	0	0	0	0	0	0	0	0	99
1346	16	19	0	1	1	8	0	0	1	1	1	2	1	4	0	0	1	3	1	3	0	0	0	0	0	0	0	0	0	0	0	0	40.9	149.2	0	1	0	0	0	1	0	1	0	0	0	0	0	0	99
1347	16	18	0	1	1	5	1	0	1	1	1	7	1	3	0	0	1	10	1	10	1	1	1	1	1	1	1	1	1	1	1	1	34.8	146.5	1	1	0	0	1	1	0	1	0	1	0	0	0	0	99
1348	15	17	0	1	1	3	1	0	0	0	1	2	1	2	0	0	1	3	1	3	0	0	0	1	1	1	1	1	1	0	0	0	43	142.5	0	1	0	0	1	1	0	1	1	1	0	0	0	0	99
1349	15	18	0	1	1	5	1	0	1	1	1	0	1	1	0	0	1	5	1	5	0	1	0	1	0	0	0	1	1	1	1	1	45.6	148.3	0	0	0	0	0	0	0	0	0	0	0	0	0	0	99
1350	15	18	0	0	1	6	1	0	1	1	1	3	1	5	0	0	1	6	1	6	1	1	0	0	1	1	1	1	0	0	0	1	36.2	143.1	0	0	0	0	0	1	0	0	0	1	0	0	0	0	99
1351	15	16	0	0	1	3	1	0	0	0	1	4	1	10	0	0	1	5	1	5	0	1	0	1	1	1	1	1	1	1	0	0	36.4	140	0	0	1	1	0	1	0	0	1	0	0	0	0	0	99
1352	18	19	0	1	1	5	1	0	0	0	1	1	1	2	0	0	1	5	1	5	1	1	0	1	0	0	0	0	1	1	1	0	40.9	149.5	0	0	1	0	0	1	0	0	0	0	0	0	0	0	99
1353	15	16	0	2	1	7	1	0	0	0	1	4	1	6	1	1	1	6	1	4	0	0	1	0	1	1	1	1	1	1	1	1	40.6	149.2	0	0	0	1	1	1	0	1	0	0	0	0	0	0	99
1354	17	19	0	2	1	4	0	0	0	0	1	3	1	5	1	1	1	7	1	6	0	0	1	1	1	1	1	1	1	0	0	0	45.8	152.1	0	0	0	0	0	1	0	0	0	1	0	0	0	0	99
1355	18	20	0	2	1	7	0	0	1	1	1	3	1	6	1	1	1	8	1	8	0	0	0	0	1	1	1	1	1	1	1	1	61.9	154	0	0	1	0	0	0	0	0	0	0	0	0	0	0	99
1356	18	23	0	2	1	6	0	0	1	1	1	3	1	5		0	1	7	1	7	0	0	0	0	0	0	0	0	1	1	1	1	48.2	149.8	0	0	0	0	1	0	0	0	0	0	0	0	0	0	99
1357	18	19	0	1	1	6	0	0	0	0	1	2	1	6		0	1	8	1	8	0	0	0	0	0	0	0	0	0	0	0	0	45	149.9	0	0	0	0	0	0	0	0	0	0	0	0	0	0	99
1358	16	18	0	2	1	8	0	0	0	0	1	2	1	2	0	0	1	4	1	4	0	0	0	1	1	1	1	1	1	0	0	0	40.3	149	0	0	0	0	0	1	0	1	1	1	0	0	0	0	99
1359	17	19	0	1	1	5	1	0	0	0	1	2	1	10	0	0	1	3	1	3	0	0	0	1	0	0	0	0	1	0	1	0	51.9	150.2	0	1	0	0	0	1	0	1	0	1	0	0	0	0	99
1360	19	20	0	2	1	6	1	0	1	1	1	6	1	6	0	0	1	10	1	10	1	1	0	0	0	0	1	1	0	1	1	1	57.5	160.1	1	1	0	0	1	1	0	1	0	0	0	0	0	0	99
1361	14	19	0	1	1	7	0	0	1	1	1	2	1	4	0	0	1	5	1	5	0	0	0	1	1	1	1	1	1	1	1	1	45.2	154.4	0	0	1	0	0	0	1	0	0	0	0	0	0	0	99
1362	15	16	0	2	1	4	1	0	1	1	1	4	1	4	0	0	1	4	1	4	1	1	1	1	0	0	0	0	1	1	0	1	38.3	146.3	0	0	0	0	0	1	0	0	0	1	0	0	0	0	99
1363	17	18	0	1	1	8	1	0	1	1	1	6	1	7	0	0	1	7	1	7	0	0	0	0	0	0	0	0	1	1	1	1	38.3	149.4	0	1	0	0	1	0	0	0	0	0	1	0	0	0	99
1364	14	16	0	0	1	5	1	0	0	0	1	2	1	3	0	0	1	5	1	5	1	1	0	1	0	0	0	0	1	1	0	0	47.7	143.5	0	0	0	0	0	0	0	0	0	0	0	1	0	0	99
1365	17	18	0	0	1	5	1	0	0	0	1	4	1	6	1	1	1	4	1	5	0	1	1	1	0	0	1	1	0	1	0	1	57.5	153.2	0	0	0	0	0	1	0	0	0	1	0	0	0	0	99
1366	18	21	0	0	1	9	1	0	1	1	1	1	1	2	0	0	1	6	1	8	0	0	0	0	0	0	1	1	0	1	0	0	56.1	155.6	0	0	1	0	0	0	0	0	0	0	0	0	0	0	99
1367	18	19	0	1	1	2	0	0	0	0	1	1	1	1	0	0	1	7	1	7	0	0	0	0	0	0	0	0	0	1	1	0	44.2	149.6	0	0	0	0	0	0	0	0	0	0	0	0	0	0	99
1368	17	21	0	0	1	4	1	0	1	1	1	3	1	6	0	0	1	7	1	7	1	1	1	1	0	0	1	1	0	1	0	1	38.6	142	0	1	1	1	1	1	0	1	1	1	0	0	0	0	99
1369	20	21	0	0	1	6	0	0	1	1	1	3	1	5	0	0	1	7	1	7	0	0	0	1	0	0	0	0	0	1	1	0	40.3	152.2	0	0	0	0	0	0	0	0	0	0	0	0	0	0	99
1370	16	17	0	1	1	6	1	0	1	1	1	3	1	3	0	0	1	3	1	3	0	1	1	1	0	0	0	0	1	0	0	0	49.4	141.2	0	0	1	0	0	0	0	0	0	0	1	0	0	0	99
1371	18	23	1	1	1	4	0	0	0	0	1	0	1	4			1	6	1	6	0	0	0	0	0	0	1	1	1	0	0	1	59.6	154.2	0	0	0	0	0	1	0	1	0	0	0	0	0	0	99
1372	18	19	0	1	1	3	0	0	0	0	1	0	1	0	0	0	1		1		0	0	0	0	0	0	0	0	0	0	0	0	42	147.6	0	0	1	0	0	0	0	0	0	0	0	0	0	0	99
1373	18	19	0	0	1	4	0	0	0	0	1	2	1	4	0	0	1	7	1	7	0	0	0	0	0	0	0	0	0	1	0	0	45.2	149.9	0	1	0	0	0	0	0	0	0	1	0	0	0	0	99
1374	18	25	0	1	1	3	1	0	1	1	1	2	1	3	0	0	1	3	1	3	0	0	0	0	0	0	0	0	0	0	0	0	63.4	158.1	0	0	0	0	0	0	0	1	0	0	1	0	0	0	99
1375	16	17	0	1	1	6	1	0	0	0	1	2	1	3	0	0	1	6	1	6	0	0	0	0	0	0	0	0	1	1	1	1	50.3	155.3	0	0	0	0	0	0	0	0	0	1	0	0	0	0	99
1376	13	16	0	1	1	5	0	0	0	0	1	0	1	2	0	0	1	6	1	6	1	1	1	1	0	0	0	0	1	1	0	1	56.2	150.3	0	1	0	1	0	1	0	0	0	1	0	0	0	0	99
1377	16	17	0	2	1	4	1	0	1	1	1	0	1	0	0	0	1	8	1	6	1	0	0	0	0	0	0	0	0	0	0	0	46.9	150.2	0	0	1	0	0	0	0	1	0	0	0	0	0	0	99
1378	15	22	0	1	1	3	1	0	0	0	1	2	1	3	0	0	1	10	1	10	1	1	0	0	1	1	1	1	1	1	1	1	49	159.5	0	1	0	0	0	0	0	0	0	1	0	0	0	0	99
1379	15	18	0	2	1	2	0	0	1	1	1	0	1	3	0	0	1	6	1	6	1	1	0	1	0	0	0	0	1	1	1	1	55.5	162.6	0	1	1	1	1	1	0	1	0	1	0	0	0	0	99
1380	17	19	0	1	1	4	1	0	1	1	1	1	1	6	0	0	1	5	1	5	0	1	1	1	0	0	0	0	1	1	0	0	37.6	153.9	0	0	0	0	0	1	0	0	0	1	0	0	0	0	99
1381	15	19	0	1	1	5	1	0	1	1	1	5	1	10	0	0	1		1		0	0	0	0	0	0	1	1	1	0	0	0	50	161.8	0	1	0	0	0	0	1	0	0	1	0	0	0	0	99
1382	22	23	0	1	1	7	1	0	1	1	1	9	1	6	1	0	1	3	1	3	0	1	1	1	0	1	1	1	1	0	0	1	51.5	154	0	0	1	1	0	1	0	0	0	0	1	0	0	0	99
1383	19	19	0	2	1	3	1	0	1	1	1	2	1	5	0	0	1	3	1	3	0	1	1	1	0	0	0	0	0	0	0	0	49.2	151	0	0	0	0	0	0	0	0	0	0	0	0	0	1	99
1384	17	24	0	2	1	12	1	0	0	0	1	5	1	5		0	1	9	1	9	0	0	0	1	1	1	1	1	0	1	0	1	43.6	159.3	0	0	0	0	0	0	0	0	0	0	0	0	0	0	99
1385	17	18	0	0	1	9	1	0	1	1	1	7	1	3			1	3	1	3	0	0	0	0	1	1	1	1	1	0	1	1	48.3	156.6	0	1	1	1	1	0	0	1	0	0	0	0	0	0	99
1386	17	18	0	1	1	6	1	0	1	1	1	6	1	7	0	0	1		1		0	0	0	0	0	0	0	0	1	0	1	1	53	154	0	1	0	0	0	0	1	0	0	0	0	0	0	0	99
1387	17	19	1	2	1	4	0	0	1	1	1	5	0				1	6	1	6	1	1	0	0	1	1	0	0	1	1	0	0	38.4	151.1	0	1	0	1	0	1	0	1	0	1	1	0	0	0	99
1388	17	18	0	2	1	7	1	0	1	1	1	6	1	6	1	1	1	6	1	6	0	0	0	1	0	0	0	0	1	1	0	1	57.6	146.6	0	0	0	0	0	0	0	0	0	0	0	0	0	0	99
1389	17	20	0	2	1	1	0	0	0	0	1	1	1	3	0	0	1	9	1	9	0	0	0	0	0	0	0	0	0	0	0	0	40.3	151.5	1	0	0	1	0	1	0	0	0	0	1	0	0	0	99
1390	16	17	0	1	1	9	1	0	1	1	1	7	1	9	0	0	1		1		0	0	0	0	0	1	1	1	1	0	0	1	42.6	158.5	0	1	1	0	0	0	1	0	0	0	0	0	0	0	99
1391	18	20	0	1	1	3	0	0	1	1	1	3	1	12	0	0	1	5	1	5	0	1	0	0	0	0	0	0	1	0	0	0	39.8	144.8	0	0	0	0	0	0	0	0	0	0	0	0	0	0	99
1392	18	19	0	1	1	5	0	0	0	0	1	6	1	12	0	0	1	6	1	6	1	1	0	1	0	0	0	0	0	0	0	0	44.8	147.7	0	0	0	0	0	0	0	0	0	0	0	0	0	0	99
1393	14	15	1	1	1	5	1	0	1	1	1	5	1	5	0	0	1	6	1	6	0	1	0	1	0	0	0	0	1	1	0	0	50	148.6	0	0	1	1	0	1	0	1	1	1	0	0	1	0	99
1394	16	17	1	0	1	5	1	0	0	0	1	3	1	3	0	0	1	3	1	3	0	0	0	0	0	0	0	0	1	1	0	0	43.6	143.4	0	1	1	1	1	1	1	1	0	0	1	0	0	0	99
1395	16	17	0	1	1	5	1	0	1	1	1	2	1	0	0	0	1		1		0	0	0	0	0	0	0	1	1	1	1	0	46.6	152.8	0	0	0	0	1	0	1	1	0	0	0	0	0	1	99
1396	18	19	0	0	1	7	1	1	1	1	1	7	1	12	0	0	1	1	1		0	0	0	0	0	0	0	0	0	1	0	0	38.8	148.6	0	1	0	0	1	0	0	1	0	0	0	0	0	0	99
1397	17	18	1	1	1	6	1	0	0	0	1	1	1	1	0	0	1	9	1	9	0	0	0	0	0	0	1	1	0	0	0	1	52.1	148	0	0	0	0	1	1	0	0	0	1	0	0	0	0	99
1398	17	21	0	1	1	7	1	0	1	1	1	3	1	5	0	0	1	6	1	6	0	0	0	1	0	0	0	0	1	1	1	1	42.7	149.6	1	1	1	1	1	0	0	1	0	1	0	0	0	0	99
1399	18	20	0	2	1	8	1	1	1	1	1	2	1	4	0	0	1	3	1	3	1	1	0	1	1	1	1	0	1	1	1	1	47.5	152.6	1	1	1	1	1	1	0	1	0	0	0	0	0	0	99
1400	21	22	1	2	1	5	1	0	1	1	1	1	1	8	0	0	1	3	1	3	0	0	0	0	0	0	0	0	0	0	0	0	47.5	153.5	0	0	1	0	0	1	0	1	0	1	0	0	0	0	99
1401	13	27	0	1	1	12	1	0	0	0	1	1	1	2	1	0	1	6	1	6	0	0	0	1	1	1	1	1	1	1	1	1	70.2	152.1	0	0	0	0	1	0	0	0	0	0	0	0	0	0	3
1402	15	20	0	2	1	2	1	0	0	0	1	2	1	2			1		1		0	0	0	1	0	0	0	0	0	0	1	0	46.6	153.3	0	0	0	0	0	0	0	0	0	0	0	0	0	0	3
1403	14	16	0	1	1	7	1	0	0	0	1	1	1	1	1	1	1	6	1	6	0	0	0	1	1	1	1	1	1	1	1	1	41.1	148.3	0	0	0	0	0	0	0	0	0	0	0	0	0	0	3
1404	17	20	0	1	1	5	0	0	0	0	1	1	0		1		1	1	1		0	0	1	1	1	1	0	0	1	0	0	0	57.2	152.1	0	0	1	1	1	1	0	1	0	0	0	0	0	0	3
1405	16	18	0	2	1	5	1	0	1	1	1	1	0		1	1	1	2	1	2	0	1	1	1	1	1	1	1	1	0	0	0	39.1	151.2	0	1	1	0	1	1	0	0	0	0	0	0	0	0	3
1406	16	17	0	1	1	9	1	0	0	0	1	3	1	3	1		1	4	1		0	1	1	0	0	0	1	1	1	0	0	0	46.6	159.1	0	1	0	0	0	0	0	0	0	0	0	0	0	0	3
1407	15	19	0	1	1	6	0	0	0	0	1	2	0		1	1	1	9	1	9	0	1	1	1	0	0	1	1	1	0	0	1	36.9	141	0	0	1	0	0	0	0	0	0	1	0	0	0	0	3
1408	13	15	0	1	1	5	0	0	0	0	1	4	1	3	1		1	5	1	6	1	1	1	1	1	1	1	1	1	1	1	1	55.3	147.4	0	1	0	0	1	0	0	0	0	0	0	0	0	0	3
1409	15	17	1	0	1	10	1	0	0	0	1	0	1	0	1	1	1	2	1	3	0	0	0	1	1	1	1	1	1	1	1	1	36.2	132.3	0	0	1	0	0	0	0	0	0	0	0	0	0	0	3
1410	23	24	0	1	1	12	0	0	0	0	1	2	1	2	0	0	1	2	1	2	1	1	1	1	1	1	1	1	1	1	1	1	59.6	149.8	0	0	0	0	0	0	0	0	0	0	0	0	0	0	3
1411	19	20	0	1	1	7	0	0	0	0	1	1	1	2	0	0	1	5	1	3	0	0	0	1	1	1	1	1	1	1	1	1	43.5	152.3	0	0	0	0	0	0	0	0	0	0	0	0	0	0	3
1412	19	21	0	0	1	8	1	0	1	1	1	4	1	3	1	0	1	4	1	4	0	0	0	1	1	1	1	1	1	1	1	1	46.2	148.1	0	0	0	0	0	0	0	0	0	0	0	0	0	0	3
1413	20	25	0	1	1	6	1	0	0	0	1	3	1	5	0	0	1	4	1	2	0	0	0	1	1	1	1	1	1	1	0	1	53.4	153.3	0	1	1	0	1	1	1	1	0	0	0	0	0	0	3
1414	17	20	0	1	1	9	0	0	0	0	1	3	1	5	1	0	1	4	1	4	0	0	1	1	1	1	1	1	1	0	0	0	41.5	146.7	0	1	1	0	0	1	0	1	0	0	0	0	0	0	3
1415	12	15	0	2	1	6	0	0	1	1	1	4	1	5	1	1	1	6	1	5	1	1	1	1	0	0	1	1	0	1	1	1	45.5	145.1	0	0	0	0	0	0	0	0	0	0	0	0	0	0	3
1416	18	18	1	2	1	12	1	0	0	0	1	1	1	1	0	0	1	9	1	9	0	0	1	1	1	1	1	1	1	1	1	1	50.1	156.6	0	0	0	0	0	0	0	0	0	0	0	0	0	0	3
1417	17	19	0	1	1	10	1	0	0	0	1	5	1	8	1	1	1	7	1	7	0	0	0	0	1	1	1	1	1	1	1	0	47.4	159.5	0	0	0	0	0	0	0	0	0	0	0	0	0	0	3
1418	18	20	1	1	1	9	1	0	0	0	1	2	1	2	1	0	1	6	1	6	0	1	1	1	0	0	0	1	0	0	1	1	47.2	150.7	0	0	0	0	0	0	0	0	0	0	0	0	0	0	3
1419	15	16	0	1	1	6	1	0	0	0	1	1	1	3	0	0	1	6	1	6	0	0	0	1	1	1	1	1	1	1	1	1	84.8	153	0	0	0	0	0	0	0	0	0	0	0	0	0	0	3
1420	16	20	1	1	1	16	0	0	0	0	1	2	1	2	1	0	1	6	1	6	0	1	0	1	0	0	1	1	1	0	1	0	60.7	146	0	0	0	0	0	0	0	0	0	0	0	0	0	0	3
1421	15	16	0	1	1	12	0	0	0	0	1	4	0		1	1	1	9	1	9	0	0	0	1	1	1	1	1	1	0	1	1	46.6	146.9	0	0	0	0	0	1	0	0	0	0	0	0	0	0	3
1422	16	17	1	1	1	8	1	0	0	0	1	0	1	0	1	0	1	3	1	3	0	0	0	1	0	0	0	1	0	0	0	1	55.2	151.1	0	0	0	0	0	1	0	0	0	0	0	0	0	0	3
1423	18	20	1	2	1	3	1	1	1	1	1	1	0		1	1	1	3	1	2	0	0	0	0	0	0	0	0	0	0	1	1	37.9	158.8	0	0	1	0	0	0	0	0	0	0	0	0	1	0	3
1424	16	22	0	0	1	3	0	0	1	1	1	4	0		1	1	1	3	1	2	0	0	0	0	1	1	1	1	1	1	1	1	45.7	146.6	0	0	0	0	0	0	0	0	0	0	0	0	0	0	3
1425	18	20	1	2	1	7	1	0	1	1	1	3	1	1	1	0	1	3	1	3	0	0	0	1	1	1	1	1	1	1	1	1	39.9	148.5	1	0	0	0	0	1	0	0	1	0	0	0	0	0	3
1426	15	22	0	0	1	8	1	1	1	1	1	3	1	3	0	0	1	5	1	5	0	0	0	0	1	1	1	1	1	0	1	1	46.2	153.4	0	0	0	0	0	0	0	0	0	0	0	0	0	0	3
1427	16	20	1	1	1	9	1	0	0	0	1	6	1	5	0	0	1	6	1	6	1	0	0	1	0	0	0	0	1	0	1	0	37.8	144.2	0	1	0	1	0	1	0	1	0	0	0	0	0	0	3
1428	12	16	0	2	1	7	0	0	0	0	1	3	1	8	1	0	1	1	1	3	0	0	0	1	1	1	1	1	1	1	1	1	41.4	150.1	0	0	0	0	0	0	0	0	1	0	0	0	0	0	3
1429	14	20	1	2	1	6	1	0	1	1	1	7	1	8	0	0	1	6	1	6	1	1	1	1	1	1	1	1	1	1	1	1	52.8	150.8	0	1	0	0	0	0	1	0	1	0	0	0	0	0	3
1430	18	19	0	1	1	6	1	0	1	1	1	3	1	2	1	0	1	3	1	3	0	0	1	1	1	1	1	1	1	0	0	1	57.5	151.5	0	0	1	0	0	0	0	0	0	0	0	0	0	0	3
1431	19	22	1	2	1	5	1	0	0	0	1	2	1	2	0	0	1		1	1	1	1	1	1	1	1	1	1	1	1	1	1	55.7	146.5	0	0	0	0	0	0	0	0	0	0	0	0	0	0	3
1432	18	29	1	2	1	8	1	1	0	0	1	3	1	3	0	0	1	6	1	6	0	0	0	0	1	1	1	1	1	0	1	1	53.7	143.3	0	0	1	0	0	0	0	0	0	0	0	0	0	0	3
1433	20	25	0	0	1	5	0	1	0	1	1	10	1	5			1		1		0	0	0	1	1	0	0	0	1	1	1	1	45.7	158	0	1	1	0	1	1	0	1	0	0	0	0	0	0	3
1434	16	18	0	1	1	7	1	0	1	1	1	7	1	9	0	0	1	9	1	6	0	0	1	0	0	0	1	1	0	1	1	1	63.5	160.9	0	0	0	0	0	0	0	0	0	0	0	0	0	0	3
1435	16	17	0	2	1	4	1	0	1	1	1	3	1	2	1	0	1	6	1	2	0	0	0	0	1	1	1	1	1	1	1	1	45.9	149.2	0	0	0	0	0	0	0	0	0	0	0	0	0	0	3
1436	19	22	0	1	1	7	1	0	1	1	1	1	1	2	1	0	1	9	1	9	0	0	0	1	0	0	0	1	0	0	1	1	34.7	149.6	0	0	0	0	0	0	0	0	0	0	0	0	0	0	3
1437	16	17	0	1	1	6	1	0	0	0	1	2	1	2	1		1	4	1		0	0	1	1	1	1	0	0	1	0	0	0	36.9	143.6	0	0	1	1	0	0	0	0	0	0	0	0	0	0	3
1438	15	20	0	1	1	6	0	0	1	1	1	2	1	3	1	1	1	7	1	6	0	0	0	1	1	1	1	1	0	1	1	0	50.6	148.3	0	1	1	0	0	0	0	1	0	0	0	0	0	0	3
1439	18	21	0	2	1	8	1	0	1	1	1	3	1	2	0	0	1	6	1	6	0	0	1	0	0	0	0	0	1	0	0	0	49.9	142.3	0	0	0	0	0	0	0	0	0	0	0	1	1	0	3
1440	14	16	0	0	1	6	1	0	0	0	1	1	1	2	1		1	5	1	2	0	0	0	0	1	1	1	1	0	1	1	1	45	153.3	0	0	0	0	0	1	0	0	0	0	0	0	0	0	3
1441	16	18	0	1	1	6	1	0	1	1	1	2	1	2	1	1	1		1		0	0	0	0	0	0	0	0	0	0	0	0	42.9	149.5	0	0	0	0	0	0	0	0	0	0	0	0	0	0	3
1442	17	18	1	1	1	7	0	0	0	0	1	2	1	12	1	0	1	6	1	6	1	1	1	1	1	1	1	1	1	1	1	1	41.1	151.2	0	0	0	0	0	0	0	0	1	0	0	0	0	0	3
1443	16	18	0	0	1	5	1	0	1	0	1	4	1	4	1		1		0		0	0	0	0	0	0	0	0	1	0	1	1	34.3	145.1	0	0	0	0	0	0	0	0	0	0	0	0	0	0	3
1444	18	19	0	0	1	4	1	0	0	0	1	1	1	1	1	0	1	6	1	9	0	0	1	1	0	0	0	0	0	1	0	0	44.6	151.4	0	0	0	0	0	0	0	0	0	0	0	0	0	0	3
1445	17	18	0	1	1	8	1	0	0	0	1	3	1	6	1	0	1	6	1	3	0	0	0	1	0	0	0	0	0	0	1	0	40.4	148.5	0	0	0	0	0	0	0	0	0	0	0	0	0	0	3
1446	14	15	1	2	1	6	1	0	1	1	1	6	1	7	0	0	1	4	1	3	1	1	0	1	1	1	1	1	1	1	1	1	52.2	148.5	0	1	1	1	1	0	0	0	0	0	0	0	0	0	3
1447	17	19	0	2	1	3	1	0	1	1	1	3	1	4	0	0	1	4	1	6	1	1	0	1	1	1	1	1	1	1	1	1	39.3	150.4	0	0	0	0	0	0	0	0	0	0	0	0	0	0	3
1448	15	16	0	2	1	5	0	1	1	1	1	0	1	0	1	0	1	10	1	9	0	0	1	0	1	1	1	1	1	0	0	1	45.1	144.3	1	0	0	1	0	1	0	1	0	0	0	0	0	0	3
1449	21	22	0	2	1	11	1	0	0	0	1	2	1	2	1	0	1	4	1	4	0	0	0	0	0	0	0	0	0	0	0	0	41.8	150.4	0	0	0	0	0	1	0	0	0	1	0	0	1	1	3
1450	16	18	0	1	1	6	1	0	0	0	1	0	1	1	1	0	1	10	1	10	0	0	0	0	1	1	1	1	1	1	1	0	44.2	146.9	0	0	0	1	1	1	0	1	0	1	0	0	0	0	3
1451	14	16	0	1	1	5	0	0	0	0	1	2	1	2	1		1	5	1	4	0	0	0	0	1	1	1	1	1	1	1	1	42.4	148.6	0	0	0	0	0	0	0	0	1	0	0	0	0	0	3
1452	17	18	0	2	1	5	0	0	0	0	1	2	1	7	1	0	1	9	1	6	0	0	1	1	1	1	1	1	1	1	1	1	53.9	151.9	0	0	0	0	0	0	0	0	0	0	0	0	0	0	3
1453	18	20	0	1	1	7	1	0	0	0	1	2	1	2	1		1	8	1		0	0	1	1	1	1	1	1	1	1	1	1	40.6	148.9	0	0	1	0	0	0	0	0	0	0	0	0	0	0	3
1454	17	18	0	2	1	6	1	0	0	0	1	1	1	1	1		1	6	1	6	0	0	1	1	0	0	0	0	0	0	0	0	52.2	152.8	1	0	0	0	0	0	0	0	0	0	0	0	0	0	3
1455	16	18	0	1	1	7	1	0	0	0	1	3	1	4	1	1	1	6	1	6	0	1	1	1	1	1	1	1	1	0	1	1	45.6	148.5	0	0	0	0	0	0	0	0	0	1	0	0	0	0	3
1456	15	17	0	1	1	4	1	0	0	0	1	1	1	6	1	1	1		1		0	1	1	1	1	1	1	1	1	0	1	1	45.9	151	0	0	1	0	0	0	0	0	0	0	0	0	0	0	3
1457	19	20	0	0	1	8	0	0	1	1	1	2	1	5	1	0	1	7	1	5	0	0	0	0	1	1	1	1	1	0	1	1	42.5	146.3	1	1	1	0	0	0	0	1	0	1	0	0	0	0	3
1458	18	19	1	2	1	4	1	0	0	0	1	3	1	1	1	0	1	6	1	5	0	0	0	1	1	1	1	1	1	1	1	1	36.2	140	0	0	0	0	0	0	0	0	0	0	0	0	0	0	3
1459	18	19	0	1	1	7	1	0	1	0	1	1	1	1	1		1	2	0		0	0	1	1	1	1	0	0	1	0	0	0	51.4	150.3	0	0	1	0	0	1	0	0	0	1	0	0	0	0	3
1460	20	23	0	1	1	5	1	0	1	0	1	1	1	1	1		1	4	1	2	0	0	1	1	1	1	1	1	1	0	1	1	53.5	155.1	0	0	1	1	0	1	0	0	0	1	0	0	0	0	3
1461	17	18	1	2	1	7	1	0	0	0	1	3	1	1	1	1	1	3	1	3	0	0	1	0	1	1	1	1	1	0	1	1	42.9	137.7	0	0	1	1	1	1	0	0	0	0	0	0	0	0	3
1462	16	18	0	2	1	6	1	0	1	0	1	2	0		1	1	1	9	1	9	0	0	1	0	1	1	1	1	1	1	1	1	44.5	148.3	0	0	1	1	0	1	0	0	0	1	0	0	0	1	3
1463	15	16	0	2	1	6	0	0	0	0	1	1	1	2	1	1	1	5	1	3	0	0	0	1	1	1	1	1	1	1	1	1	43.4	153	0	0	0	0	0	0	0	0	0	0	0	0	0	0	3
1464	15	24	0	0	1	4	1	0	0	0	1	3	1	3	1	1	1	4	1	4	0	0	1	1	1	1	1	1	1	1	1	1	44.1	139.5	0	0	1	0	0	0	0	0	0	0	0	0	0	0	3
1465	16	19	0	1	1	12	1	0	1	1	1	1	1	1	0	0	1	6	1	5	0	0	1	0	0	0	0	0	0	0	1	1	54.9	157.6	0	0	0	1	0	1	0	0	0	0	0	0	0	0	3
1466	18	21	0	0	1	6	1	0	1	1	1	2	1	2	1	1	1	6	1	6	0	0	0	1	0	0	0	0	1	0	1	0	36.6	144.1	0	0	0	0	0	0	0	0	0	0	0	0	0	0	3
1467	18	20	0	1	1	8	1	0	0	0	1	2	1	2	1	1	1	6	1	6	0	1	1	1	1	1	1	1	1	1	1	1	45.7	148.3	0	0	0	0	0	0	0	0	0	0	0	0	0	0	3
1468	18	19	0	2	1	10	1	0	0	0	1	1	1	12	0	0	1	6	1	6	0	0	0	1	1	1	1	1	1	1	1	1	46.9	141.1	0	0	0	0	0	0	0	0	0	0	0	0	0	0	3
1469	18	20	1	0	1	6	1	0	0	0	1	1	1	1	1	1	1	6	1	10	0	1	0	1	0	0	0	0	0	1	1	1	50.4	149.1	0	0	1	0	1	0	0	0	0	0	0	0	0	0	3
1470	16	17	0	0	1	17	0	0	1	0	1	3	1	5	1		1		1		0	0	1	1	1	1	0	0	1	0	0	0	41.8	141.4	0	1	1	0	1	1	0	1	0	0	0	0	0	0	3
1471	20	22	0	0	1	12	0	0	0	0	1	2	1	1	1	0	1	2	1	2	0	0	0	1	1	1	1	1	1	1	1	1	59.1	152	0	0	0	0	0	0	0	0	0	0	0	0	0	0	3
1472	19	21	0	2	1	4	0	0	1	1	1	1	1	1	0	0	1	5	1	4	0	0	0	0	1	1	1	1	1	1	1	1	51	151	0	0	0	0	0	0	0	0	0	0	0	0	0	0	3
1473	20	21	0	2	1	4	1	0	0	0	0		0		0	0	1	6	1	3	0	0	1	1	0	0	0	0	0	0	1	0	61.2	152	0	0	0	0	0	0	0	0	0	0	0	0	0	0	3
1474	17	22	1	1	1	6	0	0	1	1	1	1	0		0	0	1	7	1	5	0	0	1	1	1	1	1	1	1	1	1	0	43	152.5	0	0	0	0	0	1	0	0	0	1	0	0	0	0	3
1475	17	19	0	0	1	8	1	0	0	0	1	2	1	1	0	0	1	9	1	9	0	0	0	1	1	1	1	1	1	1	1	1	60.6	160.3	0	0	1	0	1	1	0	0	0	1	0	0	0	0	3
1476	18	20	0	1	1	7	1	0	0	0	1	3	1	1	1	0	1	6	1	5	0	0	0	1	1	1	1	1	1	1	1	1	39.4	148.3	0	0	0	0	0	0	0	0	0	0	0	0	0	0	3
1477	18	19	1	1	1	8	1	0	0	0	1	1	1	3	1	0	1	7	1	6	0	0	0	0	0	0	0	0	0	0	1	0	53.7	142	0	0	0	0	1	0	0	0	0	0	0	0	0	0	3
1478	15	25	1	2	1	5	1	1	1	1	1	0	1	0	0	0	1	9	1	9	0	1	1	1	0	0	0	1	0	1	1	1	73.6	160.5	0	0	1	0	0	0	0	0	0	0	0	0	0	0	3
1479	18	19	0	1	1	1	1	1	1	1	0		0		0	0	1	2	1	4	0	1	1	1	0	0	0	0	0	1	0	1	43.4	148.2	0	0	0	0	0	0	0	0	0	0	0	0	0	0	3
1480	18	22	0	0	1	3	1	0	1	1	1	3	1	4	0	0	1	6	1	7	0	0	1	1	0	0	0	0	1	0	0	0	34.2	147.1	0	1	0	0	0	0	0	0	0	0	0	0	0	0	3
1481	13	15	0	2	1	2	1	1	0	0	1	4	1	12	0	0	1	9	1	9	0	0	1	1	1	1	1	1	1	0	1	0	51.2	149.3	0	0	0	0	1	1	0	0	0	1	0	0	0	0	3
1482	17	18	0	0	1	5	1	0	1	0	1	1	1	1	1	0	1	3	1	2	0	0	1	1	0	0	1	1	0	1	0	0	44.7	143.4	0	0	1	1	0	1	0	0	0	0	0	0	0	0	3
1483	12	15	0	1	1	9	1	0	0	0	1	7	1	8	0		1	5	1		0	0	1	1	0	0	1	1	1	1	0	1	53.1	143.3	0	0	1	1	0	1	0	0	0	0	0	0	0	0	3
1484	18	20	0	2	1	4	1	0	0	0	1	4	1	8	0	0	1	7	1	3	0	0	0	0	0	0	0	0	0	0	1	1	46.2	149.2	0	0	0	0	0	0	0	0	0	0	0	0	0	0	3
1485	15	18	0	1	1	5	0	0	0	0	1	6	1	1	0		1	9	1		0	0	1	1	1	1	1	1	1	1	1	1	41.9	147.5	0	1	0	1	1	1	0	1	1	1	0	0	0	0	3
1486	18	18	0	1	1	5	0	0	1	1	1	1	1	2	0		1	6	1		0	0	0	0	1	1	1	1	1	1	1	1	54.7	154.5	0	0	0	0	1	0	0	1	0	0	0	0	0	0	3
1487	12	18	0	1	1	6	0	0	0	0	1	6	1	7	1	0	1	7	1	6	1	0	1	0	1	1	1	1	0	1	1	1	41.9	146.1	0	0	0	0	0	0	0	0	0	0	0	0	0	0	3
1488	15	17	0	0	1	5	1	0	0	1	1	5	1	6	1	0	1	5	1	4	0	0	0	0	1	1	1	1	0	0	1	1	42.2	143.5	0	0	0	0	0	0	0	0	0	0	0	0	0	0	3
1489	16	18	0	2	1	10	1	0	0	0	1	1	1	1	0	0	1	10	1	10	0	0	1	0	0	0	0	0	0	0	0	1	32.1	135.8	0	0	1	0	0	0	0	0	0	0	0	0	0	0	3
1490	20	21	1	1	1	5	1	1	1	1	1	5	1	5	0	0	1	5	1	5	1	1	1	1	0	0	0	0	0	0	0	0	62	153.2	0	0	1	0	0	0	0	0	0	0	0	0	0	0	3
1491	14	16	0	1	1	12	0	0	0	0	1	2	1	2	0	0	1	9	1	8	0	0	1	1	0	0	0	0	1	0	1	0	34.6	147.9	0	0	0	0	0	0	0	0	0	0	0	0	0	0	3
1492	15	18	0	1	1	10	1	0	0	0	1	2	1	3	1		1	8	1	3	0	0	1	1	0	0	0	0	1	0	1	0	43.8	143.3	0	0	0	0	0	0	0	0	0	0	0	0	0	0	3
1493	17	18	1	2	1	14	1	0	0	0	1	2	1	2	0	0	1	9	1	8	0	0	1	1	0	0	0	0	1	0	0	0	60.2	147.9	0	0	0	0	0	0	0	0	1	0	0	0	0	0	3
1494	18	23	0	0	1	6	1	0	1	0	1	1	1	1	0	0	1	6	1	3	0	0	0	1	0	0	0	0	0	0	0	0	48.8	149.7	0	0	0	1	0	0	0	0	0	0	0	0	0	0	3
1495	19	21	1	2	1	14	0	0	1	1	1	1	1	2	1	1	1	8	1	5	0	0	1	1	0	0	1	1	0	0	0	0	52.2	152.6	0	0	0	0	0	1	1	0	0	0	0	0	0	1	3
1496	20	26	0	1	1	5	1	0	1	1	1	3	1	3	0	0	1	6	1	3	0	1	0	0	0	1	1	1	1	0	1	1	43.6	156.6	0	0	0	0	0	0	0	0	0	0	0	0	0	0	3
1497	16	20	1	1	1	8	1	0	0	0	1	3	1	2	0	0	1	3	1	3	0	1	1	1	1	1	1	1	0	0	1	1	50.3	156.1	0	1	1	0	0	0	0	0	0	0	0	0	0	1	3
1498	12	24	0	2	1	6	1	1	1	1	1	6	1	3	0	0	1	6	1	6	0	0	1	1	0	0	0	0	0	0	0	0	43.5	151.5	0	1	1	0	0	0	0	0	0	0	0	0	0	0	3
1499	20	21	0	0	1	2	0	0	0	0	1	6	1	7	1	0	1	5	1	3	0	0	0	0	1	1	1	1	1	1	1	1	44.9	156.2	0	0	1	0	0	0	0	0	0	0	0	0	0	0	3
1500	18	19	0	0	1	7	1	0	1	1	1	7	1	4	0	0	1	4	1	4	0	1	0	0	1	1	1	1	1	1	1	1	40.9	143.1	0	0	1	0	0	0	0	0	0	0	0	0	0	0	3
1501	17	21	1	2	1	1	0	0	0	0	0		0			0	1		1	2	0	1	0	1	0	0	0	0	1	1	1	0	51.8	150.1	1	0	1	0	0	0	0	1	0	0	0	1	0	0	27
1502	23	24	0	1	1	3	0	0	0	0	1	1	1	5	1	0	1	6	1	6	0	0	0	0	0	0	0	1	0	1	1	1	51.1	144.4	0	0	0	0	1	0	0	0	0	0	0	0	0	0	27
1503	18	22	0	0	1	1	1	0	0	0	0		1	4	0		1	9	1	8	0	1	0	0	0	0	1	1	0	0	0	0	67.9	150.4	1	1	1	0	1	1	0	1	1	1	0	0	1	0	27
1504	18	19	1	2	1	4	1	0	1	1	1	1	1	4	0	0	1	6	1	6	0	0	0	1	1	1	1	1	1	0	0	0	47.6	150.9	1	0	1	0	0	1	0	1	0	1	0	0	1	0	27
1505	14	16	1	1	1	2	1	0	0	0	1	2	1	2	0	0	1	5	1	5	0	0	0	0	0	0	0	0	1	0	0	1	36.5	139.3	1	0	1	0	1	1	0	1	0	1	0	0	1	1	27
1506	16	18	0	1	1	3	1	0	1	1	1	0	1	12	0	0	1	3	1	3	0	0	0	0	1	1	0	1	1	0	0	1	50.7	152	0	1	0	0	0	0	0	0	0	0	0	0	1	0	27
1507	18	19	1	0	1	6	1	1	1	1	1	0	1	1	0	0	1	6	1	6	0	0	0	1	0	0	1	1	1	0	0	0	53.7	144.1	0	1	1	0	1	1	0	1	0	1	0	0	0	0	27
1508	16	18	1	1	1	8	1	0	0	0	1	0	1	2	0	0	1	6	0		0	0	0	1	0	0	1	1	1	1	0	0	49.7	151	0	0	1	0	0	1	0	0	1	0	0	0	0	0	27
1509	16	20	0	0	1	1	1	0	0	0	0		0		0	0	1	3	1	3	0	0	0	0	0	1	0	1	1	0	1	0	52.8	148.8	1	0	1	0	0	1	0	1	1	1	0	0	1	0	27
1510	17	20	1	1	1	3	1	1	1	1	0		0		0	0	1	3	1	4	0	0	0	0	0	0	0	0	0	0	0	1	56.4	150.6	0	0	1	0	0	1	0	0	0	1	0	0	1	0	27
1511	15	17	0	0	1	3	0	0	0	0	1	1	0		1		1	6	1	3	1	1	0	0	0	0	0	0	1	0	1	1	45.9	148.8	0	0	1	0	0	1	0	1	1	0	0	1	1	0	27
1512	17	19	0	2	1	3	1	0	1	1	1	1	1	9	1	1	1	5	1	4	0	1	0	1	1	1	0	0	1	0	1	0	54.1	151.7	0	0	1	0	0	0	1	0	1	0	0	0	0	0	27
1513	16	17	1	2	1	4	1	0	1	1	1	2	1	10	1	1	1	5	1	5	0	0	1	0	1	1	1	1	1	1	1	1	39.7	155.1	0	1	0	0	0	1	0	0	0	1	0	1	0	0	27
1514	16	17	0	1	1	1	0	0	0	0	1	2	1	1	0	0	1	2	1		0	0	1	1	0	0	0	0	1	0	0	0	39.6	151.2	0	1	1	0	0	1	1	1	0	0	0	0	0	0	27
1515	15	16	1	1	1	3	0	0	0	0	1	1	0		1	1	1		1	5	1	0	1	0	1	1	1	1	1	1	1	1	43.8	140.9	1	0	1	1	1	1	0	1	0	1	0	0	0	0	27
1516	15	17	0	2	1	1	0	0	0	0	1	1	0		0	0	1	6	1	6	0	0	1	1	0	0	0	0	1	0	0	0	60.4	149.1	0	0	0	0	0	0	0	0	0	1	0	0	1	0	27
1517	14	16	0	1	1	8	1	0	1	1	1	2	1	5	0	0	1	5	1	5	0	0	0	0	0	0	0	0	1	0	0	0	43.4	155.5	0	0	0	0	0	0	0	0	0	1	0	0	1	0	27
1518	12	15	0	1	1	2	1	0	0	0	1	1	1	1	0	0	1	9	1	9	0	0	0	0	0	0	0	0	1	0	0	0	63.5	148.9	0	0	0	0	0	1	0	1	0	1	0	0	1	0	27
1519	14	22	0	0	1	4	1	0	0	0	1	1	0		0	0	1	5	1	5	0	1	1	1	0	1	0	1	1	0	1	0	42	142.4	1	1	1	0	1	1	0	1	0	0	0	0	1	0	27
1520	16	19	0	1	1	6	1	0	0	0	1	2	1	2	0	0	1	6	1	6	0	1	1	1	0	0	0	0	1	0	1	1	42.4	149.1	0	0	1	0	0	0	0	0	0	0	0	0	1	0	27
1521	16	18	0	1	1	4	1	1	1	1	1	0	1	0	1	1	1	4	1	6	1	1	0	1	0	0	1	1	0	0	0	1	46.8	154.6	0	1	0	0	1	0	0	1	0	1	0	0	1	0	27
1522	18	19	0	2	1	5	1	0	0	0	1	4	1	0	0	0	1	7	1	7	0	0	1	0	0	0	0	1	1	1	1	0	38.5	141.5	0	0	0	0	0	0	0	0	0	0	0	0	0	0	27
1523	19	20	1	1	1	5	1	0	0	0	1	5	1	0	1	0	1	6	1	6	0	0	0	0	0	0	0	1	1	1	1	0	45.9	144.5	0	0	1	0	1	1	1	0	0	1	0	0	0	0	27
1524	14	15	0	0	1	6	0	0	0	0	1	7	1	7	1	1	1		1	7	1	1	1	0	1	1	1	1	1	1	1	1	42.1	156.2	1	1	1	1	1	1	0	1	1	1	0	0	1	0	27
1525	18	24	0	0	1	3	1	1	0	0	1	1	1	2	1	1	1	9	1	9	0	0	0	1	1	1	1	1	1	0	0	1	57.3	156.7	0	0	0	0	0	0	0	0	0	0	0	0	0	0	27
1526	18	19	0	1	1	4	0	0	0	0	1	2	1	1	1	1	1	7	1	7	1	1	1	1	0	1	1	1	1	1	1	1	67.9	156.2	0	0	0	1	1	1	1	1	0	1	0	0	0	0	27
1527	14	16	0	1	1	5	0	0	0	0	1	6	1	3		0	1		1	6	1	1	0	0	1	1	1	1	1	0	0	1	54.7	154.6	0	1	0	0	1	1	0	1	0	0	0	0	0	0	27
1528	17	20	1	1	1	3	0	0	0	0	0		1	0	1	1	1	2	1	2	0	0	0	0	0	0	0	0	1	0	0	0	50.8	152.3	0	0	0	0	0	1	0	0	0	0	1	0	0	0	27
1529	22	24	0	0	1	3	0	0	0	0	1	1	1	0	1	0	1		1	3	1	0	0	0	0	0	0	0	0	0	0	0	42	155.7	0	1	1	1	1	1	0	0	0	1	0	0	0	0	27
1530	15	17	0	1	1	2	0	0	0	0	1	9	1	8			1	6	1		1	1	1	1	0	0	0	0	1	0	1	1	44.4	154.6	0	0	1	0	1	1	0	1	0	0	0	0	1	0	27
1531	20	21	0	1	1	4	1	0	1	1	1	1	1	1	0	0	1		1	3	0	0	0	0	0	0	0	0	1	0	0	0	63.3	155.9	0	0	1	0	0	1	0	1	0	0	1	0	0	0	27
1532	14	15	0	1	1	4	1	0	0	0	1	1	0		1	0	1	4	1	5	0	1	0	1	1	1	1	1	1	0	1	1	55.2	159.7	1	1	1	0	1	1	0	1	0	1	0	0	1	0	27
1533	16	17	0	1	1	1	1	0	0	0	1	0	1	0			1	5	1	5	0	0	1	1	0	0	0	0	1	0	0	0	42.6	149.5	0	0	0	0	0	0	0	0	1	1	0	0	1	0	27
1534	21	23	1	2	1	4	0	0	1	1	1	3	1	5	1	1	1	6	1	6	0	0	0	0	0	0	0	0	0	1	0	0	53.4	153.2	0	0	0	0	0	0	0	0	0	0	0	0	0	0	27
1535	18	20	1	1	1	5	1	0	1	1	1	0	1	0	1	0	1	6	1	6	0	0	0	1	0	0	0	0	1	0	0	0	53.8	157.5	0	0	0	0	0	0	0	0	0	0	0	0	0	0	27
1536	19	20	0	0	1	1	0	0	0	0	1	1	1	1	0		1	4	1		1	1	0	0	1	1	1	1	1	1	1	1	47.1	160.3	0	1	0	0	0	1	0	1	0	1	0	0	0	0	27
1537	19	20	0	2	1	5	1	1	1	1	1	4	1	12	0	0	1	6	1	6	1	1	1	1	1	1	1	1	1	1	1	1	51.1	150	1	0	1	0	1	1	0	0	0	1	0	0	0	0	27
1538	23	25	1	0	1	4	1	1	1	1	1	4	1	4	0	0	1	5	1	5	1	1	0	1	1	1	1	1	1	1	1	1	50.6	149.7	0	1	0	1	1	1	1	0	0	1	0	0	1	0	27
1539	14	21	0	0	1	6	0	0	0	0	1	2	1	3			1	3	1	3	0	1	0	0	0	0	0	0	1	0	0	0	34.5	140.4	1	1	1	0	1	1	0	1	0	1	0	0	0	0	27
1540	18	19	0	1	1	7	0	0	1	1	1	0	1	1	0	0	1	7	1	9	0	1	0	0	0	0	0	1	0	0	0	0	46	157.5	1	1	0	0	0	1	0	1	0	0	0	0	0	0	27
1541	14	18	0	2	1	1	1	0	0	0	0		0				1	6	1	6	0	0	0	0	0	0	0	0	0	0	0	0	48.6	144.4	0	0	1	0	1	1	0	0	0	1	0	0	0	0	27
1542	15	17	0	2	1	6	1	0	0	0	1	2	1	15	0	0	1	9	1	9	0	0	0	0	0	0	0	0	0	0	0	0	45.9	147.4	0	1	1	0	1	1	0	1	0	1	0	0	1	0	27
1543	14	15	0	1	1	5	0	0	0	0	1	1	1	3			1	6	1	6	0	0	1	1	0	0	0	0	1	0	0	0	53.3	151.8	0	0	1	1	0	1	0	0	0	0	0	0	1	0	27
1544	14	19	0	2	1	7	1	0	1	1	1	2	1	6	1	1	1	10	1	2	0	0	0	0	1	1	1	1	1	0	1	1	56.2	150.1	0	0	1	0	0	1	0	1	0	1	0	0	1	1	27
1545	17	22	0	0	1	2	0	0	0	0	1	1	1	1	0	0	1	4	1	4	0	0	0	0	0	0	0	0	1	0	0	0	44.8	146.7	0	0	0	0	1	0	0	0	1	0	0	0	0	0	27
1546	20	21	0	1	1	5	1	0	0	0	1	0	1	2	1	1	1	6	1	6	0	0	0	0	0	0	0	0	1	0	0	0	48.8	147.4	0	0	0	0	0	0	0	0	0	0	0	0	0	0	27
1547	17	19	0	2	1	2	0	0	1	1	1	1	1	2	0	0	1	9	1	9	0	0	0	0	0	0	0	0	1	0	0	0	56.2	153.1	0	0	0	0	0	0	0	0	0	1	0	0	1	0	27
1548	15	17	0	0	1	3	0	0	0	0	1	1	1	15	0	0	1	9	1	9	0	0	0	0	0	0	0	0	0	0	0	0	38.6	149	0	1	0	0	0	0	0	0	0	0	0	0	1	0	27
1549	18	21	0	2	1	10	1	0	0	0	1	3	1	10	0	0	1	8	1	8	0	0	0	1	0	0	0	0	0	0	0	0	48.2	155.6	0	0	1	0	0	0	0	0	0	0	0	0	1	0	27
1550	18	20	0	1	1	8	1	0	0	0	1	0	1	4	0	0	1	6	1	6	0	0	0	0	0	0	0	0	0	1	1	1	38.7	148.2	0	1	1	0	0	1	0	1	0	1	0	0	1	0	27
1551	20	21	0	0	1	3	0	0	0	0	1	5	1	5	0	0	1	5	1	3	0	0	1	1	0	0	1	1	1	0	1	1	45	148.4	0	1	0	1	0	1	0	1	0	1	0	0	0	0	27
1552	21	22	0	0	1	6	0	0	0	0	1	0	0		0		1	6	1	6	0	0	0	0	0	0	0	0	0	0	0	0	33.3	138.1	0	0	0	0	0	0	0	0	1	1	0	0	0	0	27
1553	18	20	0	2	1	8	1	0	0	0	1	2	1	5	1	1	1	6	1	6	0	0	1	1	0	0	0	0	0	0	0	0	49.4	153.4	0	0	1	0	0	0	0	0	0	1	0	0	1	0	27
1554	15	16	0	1	1	11	1	0	0	0	1	1	1	2	1	1	1		1		0	0	1	1	0	0	0	0	1	1	1	1	60.2	157	0	0	1	0	1	0	0	0	0	1	0	0	0	0	27
1555	16	17	0	2	1	4	0	0	0	0	1	2	1	4	0	0	1	9	1	9	0	0	0	0	0	0	0	0	0	0	0	0	64.5	148.5	0	1	1	0	0	0	0	0	0	0	0	0	0	0	27
1556	17	18	1	0	1	4	0	0	1	1	1	2	1	3	1	0	1	5	1	5	0	0	0	0	0	0	0	0	0	0	0	0	37.3	140.3	0	1	1	0	0	0	0	0	0	0	0	0	1	0	27
1557	18	19	1	2	1	4	1	0	0	0	1	0	1	0	0	0	1	5	1	5	0	0	0	0	0	0	0	0	0	0	0	0	41.8	133.3	0	0	1	1	1	1	0	0	0	1	0	0	0	0	27
1558	16	18	0	0	1	4	1	0	1	1	1	1	1	2	0	0	1	10	1	10	0	0	1	1	0	0	0	0	1	0	0	1	40.9	146.5	0	0	1	0	1	1	0	1	0	1	0	0	1	0	27
1559	17	20	0	0	1	6	1	0	0	0	1	2	1	4	1	1	1	4	1	4	0	0	1	1	1	1	1	1	1	0	0	1	48.9	149.2	0	1	1	1	1	1	0	0	0	1	0	0	0	0	27
1560	16	17	0	1	1	2	0	0	1	1	1	3	1	10	0	0	1	7	1	6	0	0	1	1	0	0	0	0	1	1	0	1	43.9	152	1	0	1	1	0	1	0	0	0	0	0	0	1	0	27
1561	19	20	0	2	1	1	0	0	0	0	1	0	1	6	1		1	4	1		0	0	0	1	0	0	0	0	1	0	0	0	53.8	156	0	0	1	0	1	0	0	0	0	1	0	1	0	0	27
1562	16	18	0	2	1	2	1	0	0	0	1	2	1	7	1	1	1	4	1	4	0	0	1	1	0	0	0	0	0	0	0	0	46.1	146.8	0	1	1	1	0	1	0	0	0	1	0	1	1	0	27
1563	16	19	0	0	1	4	1	0	0	0	1	3	1	6	1	0	1	6	1	6	0	0	0	1	0	0	0	0	1	0	0	0	40.1	156.8	0	0	1	0	0	0	0	0	0	0	0	0	0	0	27
1564	12	17	0	1	1	2	0	0	0	0	1	1	1	8	1	0	1	6	1	6	0	0	1	1	0	0	0	0	1	0	1	0	40.9	139.1	0	1	1	0	1	0	0	0	1	1	0	1	0	0	27
1565	14	15	0	0	1	4	1	0	0	0	1	1	1	1	0	0	1	6	1	6	0	0	1	0	0	0	0	1	1	0	0	0	48.5	147.9	1	1	1	0	1	1	0	1	1	1	1	0	1	0	27
1566	16	18	0	0	2		1	0	0	0	1	3	1	10	1	0	1		1		0	0	0	0	0	0	1	1	1	0	1	1	53.2	145.6	0	0	0	0	0	0	0	0	0	1	0	0	1	0	27
1567	18	19	0	0	1	3	1	0	1	1	1	3	1	10	1	1	1	8	1	8	0	0	0	0	1	1	1	1	1	0	0	0	44.5	150.5	0	0	0	1	0	1	0	1	0	0	1	0	1	0	27
1568	18	19	0	2	1	3	0	0	0	0	1	2	1	10			1	4	1	4	0	0	0	1	1	1	1	1	1	0	0	0	46.1	155.2	0	0	0	0	0	0	0	0	0	1	0	0	1	0	27
1569	17	18	0	0	1	3	0	0	0	0	1	1	1	15	0	0	1	6	1	6	0	0	0	0	0	0	0	0	0	0	0	0	48.2	160	0	0	0	0	1	1	0	0	0	0	0	0	0	0	27
1570	14	18	0	0	1	4	1	0	0	0	1	1	1	10	0	0	1	1	1		0	0	0	0	0	0	1	1	1	0	0	1	38.6	146.8	0	1	1	0	1	1	0	1	0	1	0	0	1	0	27
1571	18	19	0	0	1	1	0	0	0	0	1	0	1	1	1	1	1		1		0	0	1	1	0	0	0	0	1	0	1	0	34.5	143.4	0	0	1	0	0	0	0	0	0	1	0	1	0	0	27
1572	16	17	0	1	1	4	0	0	0	0	1	0	1	2	1	1	1	5	1	5	0	0	1	1	0	0	0	0	0	0	0	0	42.5	140.2	0	0	0	0	0	0	0	0	1	1	0	0	0	0	27
1573	13	16	1	1	1	3	1	0	0	0	1	0	1	0		0	1	9	1	9	0	0	0	0	0	0	0	0	1	1	0	0	40	146.1	0	1	1	0	1	0	0	0	0	1	0	0	1	0	27
1574	15	16	0	0	1	7	0	0	0	0	1	0	0		1	0	1	6	1	3	0	0	0	0	0	0	0	0	0	1	1	0	45.7	155.3	0	0	0	0	0	1	0	1	0	1	0	0	1	0	27
1575	16	20	1	1	1	4	1	0	0	0	1	3	1	3	1	1	1	5	1	5	0	0	0	1	0	0	0	0	1	1	0	0	46.2	159.5	0	1	1	0	1	1	0	0	0	1	0	0	0	0	27
1576	25	30	0	1	1	6	1	1	0	0	0		1	8	1	1	1		1		0	0	0	1	0	0	0	0	0	0	0	0	48.4	153.4	0	0	1	0	0	1	0	1	0	0	0	0	0	0	27
1577	18	19	0	2	1	3	1	0	0	0	1	1	1	4	1	0	1	4	1	4	0	0	0	0	0	0	1	1	1	0	0	1	39.2	148.1	0	1	1	1	0	1	0	0	1	1	0	0	0	0	27
1578	14	21	0	1	1	3	1	0	0	0	1	0	1	10	1	0	1	3	1	3	0	0	0	0	0	0	0	1	1	0	1	1	42	145.2	0	0	0	0	0	1	0	1	1	1	0	0	0	0	27
1579	12	27	0	0	1	3	1	0	0	0	1	1	1	10	1	1	1	3	1	3	0	0	1	1	0	0	0	1	1	0	0	1	39.7	146.6	1	1	1	0	0	1	0	1	1	1	1	0	1	0	27
1580	17	18	1	1	1	3	1	0	1	1	1	2	1	12	1	1	1	6	1	6	0	0	0	1	1	1	1	1	1	1	1	1	41	143.2	0	1	1	0	0	1	0	0	0	0	0	0	1	0	27
1581	13	20	1	2	2		0	0	0	0	0		0				1	7	1	7	0	0	0	1	0	0	0	0	1	0	0	0	54.6	150.2	0	0	1	0	0	1	0	0	0	0	0	0	1	0	27
1582	19	20	0	1	1	6	1	0	1	1	1	2	1	3	0	0	1	6	1	6	0	0	0	1	0	0	0	0	0	0	0	0	49	142.6	0	0	1	0	1	0	0	0	0	1	0	0	0	0	27
1583	16	17	0	2	1	1	1	1	0	0	1	1	1	2	0	0	1	6	1	6	0	0	0	1	0	0	0	0	0	0	0	0	47.5	151.1	0	0	0	0	0	0	0	0	0	0	0	0	0	0	27
1584	16	17	0	1	1	4	0	0	1	1	0		1	8	0		1	5	1	4	0	0	0	1	0	0	0	0	1	0	0	0	38.2	147.2	0	1	0	0	1	1	0	0	0	0	0	0	0	0	27
1585	15	17	0	1	1	7	1	1	1	1	1	2	1	4	0	0	1	4	1	5	0	0	0	1	0	0	0	0	0	1	1	1	56.7	146.9	0	0	1	0	0	0	0	0	0	0	0	0	0	1	27
1586	16	18	0	2	1	2	0	0	0	0	0		0		0	0	1	6	1	6	0	0	0	1	0	0	0	1	1	0	1	1	40.6	150.8	1	0	1	0	1	1	0	1	0	0	0	1	0	0	27
1587	16	19	0	1	2		0	0	1	1	0		0				1	10	1	10	0	0	0	0	0	0	0	0	1	0	1	1	49.4	152.7	0	0	1	0	1	1	0	1	0	1	0	0	1	0	27
1588	13	14	0	1	1	1	0	0	0	0	0		0		0	0	1		1		0	0	0	0	0	0	0	0	1	0	0	0	32.5	148.5	0	0	0	0	1	1	0	1	0	0	0	0	1	0	27
1589	18	20	0	1	1	5	0	0	0	0	1	1	1	1	1	1	1	5	1	5	0	0	0	0	0	0	0	0	1	0	0	0	37.6	145.4	0	1	1	0	1	1	0	0	0	1	0	0	0	0	27
1590	19	20	1	1	1	8	0	0	0	0	1	4	1	4	0	0	1	6	1	6	0	0	1	1	1	1	1	1	1	0	1	1	54.5	149.1	1	0	1	0	1	1	0	0	1	1	0	1	0	0	27
1591	18	20	0	0	1	3	1	0	0	0	1	1	1	2	1		1	6	1	6	0	0	0	1	0	0	0	0	1	0	0	0	40.9	147.6	0	0	1	0	0	0	0	0	0	0	0	0	1	0	27
1592	19	20	0	1	1	6	1	0	1	1	1	0	1	3	0	0	1	4	1	4	0	0	0	0	0	0	0	0	1	1	0	0	42.1	147.8	0	0	0	0	1	0	0	0	0	0	0	0	0	0	27
1593	19	20	0	2	1	5	0	1	1	1	1	3	1	10	0	0	1	7	1	7	0	0	0	1	0	0	0	0	0	0	0	0	45.9	156.6	0	1	1	0	0	0	0	0	0	0	0	0	0	0	27
1594	24	25	0	1	1	6	1	0	0	0	1	2	1	1	1	0	1	6	1	6	0	0	0	0	0	0	0	0	1	0	0	0	29.6	136.6	0	0	0	0	0	1	0	0	0	0	0	0	1	0	27
1595	16	19	1	0	1	4	1	0	0	0	1	1	1	3	0	0	1	9	1	9	1	1	1	1	0	0	0	0	0	0	1	0	52.8	154.4	0	0	0	0	0	0	0	1	0	0	0	0	0	0	27
1596	18	20	0	1	1	10	1	0	1	1	1	0	1	4	0	0	1	5	1	6	0	1	0	0	0	0	1	1	1	0	1	1	38.3	152.1	1	0	1	1	1	1	0	1	0	1	0	0	1	1	27
1597	17	19	0	0	1	5	1	0	0	0	1	2	1	16	0	0	1	4	1	3	0	0	0	0	0	0	0	0	1	0	1	0	37.7	139.8	1	1	1	0	1	1	0	1	0	1	0	0	0	1	27
1598	19	21	0	1	1	4	0	0	0	0	1	1	1	1	0	0	1	6	1	6	0	0	0	0	0	0	0	0	1	1	1	0	41	143.4	1	1	0	0	1	1	0	1	0	1	0	1	1	0	27
1599	16	17	0	1	1	4	0	0	0	0	1	2	1	4	0	0	1	5	1	5	0	0	1	1	0	0	0	0	1	1	1	0	56.3	144.2	0	1	0	0	1	1	0	1	0	1	0	0	0	0	27
1600	18	20	0	2	1	4	1	1	0	0	0		1	6	0	0	1	6	1	3	0	0	0	0	0	0	0	0	0	0	1	1	46.6	147	1	0	0	0	1	1	0	1	0	0	0	0	0	0	27
1601	15	22	0	2	1	8	1	0	0	0	1	3	1	8	1	0	1	9	1	9	0	0	0	1	0	0	1	0	0	1	0	0	40.6	150.5	0	0	0	0	0	0	0	0	0	0	0	0	0	0	58
1602	16	18	0	0	1	8	1	0	0	0	1	4	1	9	0	0	1	8	1	7	0	0	0	0	0	0	0	0	1	0	0	0	40.1	143.1	0	0	0	0	0	0	0	0	0	1	0	0	0	0	58
1603	19	21	1	0	1	4	0	0	0	0	1	3	1	2	0	0	1		1		0	0	0	0	0	0	0	0	0	0	0	0	46.4	150.7	0	1	0	0	1	1	0	0	0	1	0	0	0	0	58
1604	13	17	0	1	1	6	1	0	0	0	1	4	1	2	1		1	10	1	4	0	0	0	0	1	1	1	1	1	1	1	1	45.2	147.4	0	0	0	0	0	0	0	0	0	0	0	0	0	0	58
1605	18	28	0	1	1	6	0	0	0	0	1	3	1	5	0	0	1	5	1	5	0	0	0	0	0	0	0	0	1	0	0	0	39.7	147.9	0	1	0	1	1	1	0	0	0	0	0	0	0	0	58
1606	16	18	1	1	1	10	0	0	0	0	1	1	1	3	0	0	1	6	1	6	0	0	1	0	0	0	0	0	1	0	1	0	40.6	151.5	1	1	0	0	1	1	0	1	0	1	0	0	0	0	58
1607	16	17	0	0	1	6	0	0	0	0	1	4	1	0	0	0	1		1		0	0	1	1	0	0	0	0	0	0	0	0	35.6	148	0	0	0	0	0	0	0	0	0	1	1	0	0	0	58
1608	15	16	0	0	1	8	0	0	0	0	1	2	0		1	1	1		1	2	0	0	1	1	0	0	0	0	0	0	0	0	39.4	157.2	0	1	0	0	0	1	0	1	0	0	0	0	0	0	58
1609	15	18	0	1	1	9	0	0	1	1	1	5	1	7	0	0	1	3	1	3	0	1	0	1	0	0	0	0	1	0	0	0	48.4	151.3	0	0	0	0	0	0	0	0	0	0	0	0	0	0	58
1610	18	19	0	1	1	8	0	0	1	1	1	2	1	0	1	1	1	3	1	3	0	0	0	1	1	1	1	1	1	1	1	1	40.8	148	1	1	0	0	1	1	0	0	0	1	0	0	0	0	58
1611	20	21	0	1	1	8	0	0	0	0	1	4	1	3	0	0	1	7	1	7	0	0	0	0	0	0	0	0	0	0	0	0	36.6	150.3	0	0	0	0	0	0	0	0	0	0	0	0	0	0	58
1612	20	21	0	1	1	4	1	0	0	0	0		0		1	1	1	6	1	6	0	0	0	0	0	0	0	0	0	0	0	0	55.5	150	0	0	1	0	0	0	0	0	0	0	0	0	1	0	58
1613	14	15	0	0	1	10	0	0	1	1	1	2	1	4	1	0	1	4	1	5	1	0	0	0	1	1	1	1	1	0	0	1	44.2	144.4	1	0	0	0	0	1	0	0	0	1	0	0	0	0	58
1614	17	19	1	1	1	11	1	0	0	0	1	1	1	2	0	0	1	5	1	5	0	0	0	0	1	1	1	1	1	1	1	1	43.2	149	0	0	0	0	0	0	0	0	0	0	0	0	0	0	58
1615	16	20	1	0	1	6	0	0	1	1	1	1	1	1	0	0	1	6	1	3	1	0	0	0	1	1	1	1	1	1	1	1	49.4	149	0	0	0	0	0	1	0	1	0	0	0	0	1	0	58
1616	16	18	1	0	1	10	0	0	0	0	1	1	1	1	0	0	1	8	1	8	0	0	0	1	0	0	0	0	0	0	0	0	44.2	144	0	1	0	0	1	1	0	1	0	0	0	0	0	0	58
1617	16	18	0	2	1	7	0	0	1	1	1	2	1	2	0	0	1	5	1	5	0	0	0	1	1	1	1	1	1	1	1	1	64.5	167.4	0	0	1	0	0	0	0	0	0	0	0	0	0	0	58
1618	22	26	0	0	1	10	0	0	1	1	1	1	1	3	0	0	1	5	1	5	0	0	0	0	0	0	0	0	1	0	1	0	40.1	145.9	0	0	0	0	1	0	0	0	1	0	0	0	0	0	58
1619	17	20	0	1	1	9	0	0	0	0	1	2	1	3	0	0	1	6	1	6	0	0	0	0	0	0	0	0	1	0	0	0	39.6	150.5	0	1	0	0	1	1	0	0	0	0	0	0	0	0	58
1620	16	18	0	1	1	10	0	0	1	1	1	4	1	5	0	0	1	7	1		0	0	0	0	1	1	1	1	1	0	0	0	54.9	151.8	1	0	1	1	1	1	1	0	0	0	0	0	0	0	58
1621	21	22	0	1	1	10	1	0	1	1	1	2	1	3	0	0	1	8	1	8	0	0	0	1	1	1	1	1	1	0	0	0	43.4	135.7	0	1	0	0	0	0	0	0	0	0	0	0	0	0	58
1622	16	18	1	1	1	8	0	0	1	0	1	2	1	4		0	1	4	1	4	0	0	0	1	0	0	0	0	1	0	0	0	51.3	146.8	0	0	1	0	1	1	0	0	0	0	0	0	0	0	58
1623	16	18	1	2	1	9	0	0	0	0	1	1	1	3	0	0	1	4	1	4	0	0	0	0	0	0	0	0	1	0	1	0	36.2	149.8	0	0	0	0	0	0	0	0	0	0	0	0	0	0	58
1624	13	15	0	0	2		0	0	0	0	0		0		1	1	1	6	1	6	0	0	0	0	0	0	0	0	1	0	0	0	44.4	152.2	0	0	0	0	0	0	0	0	0	1	0	0	0	0	58
1625	19	19	0	2	1	6	0	0	0	0	1	2	1	1	0	0	1	9	1	9	1	1	1	1	0	0	0	0	0	0	0	0	46.6	154.2	1	1	1	0	1	1	0	0	0	1	0	0	0	0	58
1626	17	20	0	1	1	2	0	0	0	0	1	0	1	0	1		1	7	1		0	0	0	1	0	0	0	0	1	0	0	0	49.3	151.4	0	0	1	0	0	0	0	0	0	0	0	0	0	0	58
1627	15	18	1	2	1	12	0	0	0	0	1	1	1	1	1	0	1	5	1	5	0	0	1	0	0	0	0	0	0	0	0	0	44	154.5	0	1	1	0	0	0	0	0	0	1	0	0	0	0	58
1628	17	19	0	1	1	9	1	0	1	1	1	0	1	3	0	0	1	3	1	9	0	0	1	1	1	1	1	1	1	1	1	1	48.3	169.2	0	0	0	0	0	0	0	0	0	0	0	0	0	0	58
1629	14	15	0	2	1	10	1	0	0	0	1	2	1	8	0	0	1	5	1	5	0	0	0	1	1	1	1	1	1	1	1	1	60	160.1	0	0	0	0	0	1	0	0	0	1	0	0	1	0	58
1630	18	18	1	1	1	8	0	1	1	1	1	0	1	0	0	0	1	3	1	3	0	0	0	1	1	1	1	1	0	1	1	1	48.8	152	0	0	0	0	0	0	0	0	0	0	0	0	0	0	58
1631	14	17	1	1	1	9	0	0	0	0	1	2	1	3	0	0	1	7	1	10	0	0	0	0	0	0	0	0	0	0	0	0	46.4	155.4	0	0	1	0	0	0	0	1	0	1	0	0	0	0	58
1632	18	20	1	2	1	15	0	0	0	0	1	3	1	1	1	0	1	2	1	4	0	0	0	1	0	0	0	0	0	0	0	0	52.3	154.4	0	0	0	0	0	0	0	0	1	0	1	0	0	0	58
1633	15	22	0	1	1	4	0	0	0	0	1	1	1	6	1	1	1	10	1	10	0	0	0	0	0	0	0	0	0	1	1	1	46.4	156.6	0	0	0	1	0	0	0	0	0	0	0	0	0	1	58
1634	28	30	1	2	1	8	1	0	1	1	1	2	1	5	0	0	1	5	1	3	0	0	0	0	1	0	0	0	1	1	1	1	63.2	156.3	0	0	0	0	0	0	0	0	0	0	0	0	0	0	58
1635	25	26	0	0	1	7	0	0	0	0	1	1	0		1	0	1	6	1	6	1	1	0	1	0	0	0	0	1	0	0	0	39.7	143.5	0	1	0	0	1	1	1	0	0	0	0	0	0	0	58
1636	20	20	1	2	1	6	1	0	1	1	1	0	1	6	0	0	1	5	1	3	0	0	0	0	0	0	0	0	1	0	0	0	59.2	147.1	0	0	0	0	1	1	0	1	0	0	0	0	0	0	58
1637	15	16	0	2	1	20	0	0	0	0	1	1	1	6	1	0	1	4	1	4	1	1	1	1	0	0	0	0	1	1	1	0	70.3	155.6	1	0	0	0	1	1	1	1	0	0	0	0	0	0	58
1638	17	18	0	1	1	7	0	0	0	0	1	2	1	2	0	0	1	9	1	3	0	0	0	0	0	0	1	1	1	0	0	0	65	142.2	0	0	1	1	1	0	0	0	1	1	0	0	1	0	58
1639	18	20	1	1	1	4	1	0	1	1	1	2	1	4	0	0	1	6	1	6	0	1	1	1	0	0	1	1	0	1	1	1	54.7	152.7	0	0	0	0	0	0	0	0	1	0	0	0	0	1	58
1640	15	18	0	0	1	8	0	0	0	0	1	3	1	3	1	0	1	7	1	3	0	0	1	0	0	0	1	0	1	0	1	0	41.2	144	0	0	0	0	0	0	0	0	0	0	0	0	0	0	58
1641	19	21	1	1	1	9	0	0	1	1	1	1	1	2	0	0	1	5	1	5	0	0	0	0	0	0	0	0	0	0	0	0	43.9	150	0	0	0	0	0	1	0	0	0	1	0	0	0	0	58
1642	14	17	0	0	1	5	0	0	0	0	1	0	1	0	0	0	1	6	1	6	0	0	0	1	0	0	0	0	1	0	0	0	54.2	155.2	0	0	0	0	0	0	0	0	0	0	0	0	0	0	58
1643	14	15	0	1	1	10	0	0	1	0	1	2	1	2	1	1	1	7	1	7	0	0	0	0	1	1	1	1	1	1	1	1	45	153.4	0	0	0	0	0	0	0	0	0	0	0	0	0	0	58
1644	15	16	0	1	1	5	1	0	0	0	1	2	1	2			1		0		0	0	0	0	1	1	1	1	1	1	1	1	55.9	162.3	0	0	0	0	0	1	0	1	0	0	0	0	0	0	58
1645	14	15	1	1	1	8	0	0	0	0	1	4	0				1		1		1	0	0	0	1	1	1	1	1	1	1	1	46.3	140.4	0	0	0	0	0	0	0	0	0	1	0	0	1	0	58
1646	20	22	0	1	1	8	1	0	0	0	1	1	1	1	0	0	1	5	1	5	0	0	0	0	0	0	0	0	1	1	1	1	53.5	161.7	0	0	0	0	0	0	0	0	0	1	0	0	0	0	58
1647	20	23	1	1	1	8	1	0	0	0	1	2	1	2	0	0	1		1		1	0	0	0	0	0	0	0	1	0	1	1	71.8	156.6	0	1	1	0	0	1	0	0	0	1	1	0	0	0	58
1648	14	30	0	0	1	7	0	0	0	0	1	5	1	2			1	5	1	6	1	0	1	1	1	1	1	1	1	1	1	1	40.3	144.3	0	0	0	0	0	0	0	0	0	1	0	1	0	0	58
1649	18	19	0	1	1	6	0	0	0	0	1	0	1	0			1		1		0	0	0	1	0	0	0	0	1	0	0	0	47.8	151.9	0	0	1	0	0	1	0	0	0	0	0	0	0	0	58
1650	17	19	1	2	1	12	0	0	0	0	1	2	1	2	0	0	1	3	1	3	0	0	0	1	1	1	1	1	1	0	1	1	50.9	154.4	0	1	1	0	0	1	0	1	0	0	0	0	0	0	58
1651	18	24	0	1	1	10	0	0	0	0	1	1	1	3	0	0	1	8	1	8	0	0	0	0	0	0	0	0	1	0	0	0	52.9	157.3	0	0	0	0	0	0	0	0	0	0	0	0	0	0	58
1652	20	22	0	1	1	3	0	0	1	1	1	0	1	0	0	0	1	3	1	3	0	0	1	1	1	1	1	1	1	0	1	1	43.7	151	0	0	0	0	0	0	0	0	0	0	0	0	0	0	58
1653	16	19	0	1	1	6	0	0	1	1	1	1	1	1			1		1		0	0	0	1	0	0	0	0	0	0	0	0	50.1	157.8	0	0	0	0	0	1	0	1	0	0	0	0	0	0	58
1654	14	16	0	2	1	10	1	0	1	1	1	1	1	8	0	0	1	5	1	5	0	0	0	1	1	1	1	1	1	1	1	1	39	148.7	0	0	0	0	0	1	0	1	0	1	0	0	0	0	58
1655	17	19	0	1	1	7	1	0	1	1	1	1	1	2			1		1		0	0	0	0	0	0	1	1	0	1	1	1	41.5	163.6	0	0	0	0	0	1	0	0	0	0	0	0	0	0	58
1656	20	21	1	1	1	6	1	0	0	0	1	2	1	2	1	1	1	6	1	6	0	0	0	0	1	1	1	1	1	1	1	1	38.7	147.2	0	0	0	0	0	1	0	0	0	0	0	0	0	0	58
1657	16	22	0	0	1	5	1	0	0	0	1	1	0				1		1		0	0	0	1	0	0	0	0	1	0	0	0	51.8	151.6	0	0	1	0	0	1	0	0	0	1	0	0	0	0	58
1658	18	20	0	1	1	12	1	0	0	0	1	4	1	4	0	0	1	3	1	3	0	0	0	1	0	0	0	0	1	0	0	0	52.1	157.4	0	0	0	0	0	0	0	0	0	1	0	0	0	0	58
1659	14	16	0	1	1	1	0	0	0	0	1	0	0				1		1		1	0	1	1	0	0	0	0	1	0	0	1	38.9	146.6	0	0	0	0	0	0	0	0	0	0	0	0	0	0	58
1660	16	21	1	1	1	6	0	0	0	0	1	0	1	0	0	0	1	6	1	6	0	0	0	0	0	0	0	0	1	1	1	0	48.4	148.3	0	0	0	0	0	0	0	0	0	0	0	0	0	0	58
1661	17	19	0	2	1	12	1	0	1	1	1	3	1	8	0	0	1	8	1	5	0	0	0	1	1	1	1	1	1	1	1	1	36.2	149.9	0	0	0	0	0	0	0	0	0	0	0	0	0	0	58
1662	16	18	0	0	1	9	0	0	0	0	1	3	1	3	0	0	1	4	1	4	0	0	0	0	0	0	0	0	1	0	1	0	59.3	164.3	0	0	0	0	1	0	0	0	0	0	0	0	1	0	58
1663	18	20	1	0	1	8	0	0	0	0	1	1	1	2	1		1	4	1		0	0	0	1	1	1	1	1	1	1	1	1	48.4	157.6	1	1	0	0	1	1	0	1	0	0	0	0	0	0	58
1664	16	18	1	0	1	10	0	0	0	0	1	1	1	1	0	0	1	4	1	4	0	0	0	1	0	0	0	0	1	0	0	0	48.1	150.5	0	0	0	0	0	1	0	0	0	0	0	0	0	0	58
1665	13	14	0	2	1	6	0	0	0	0	1	2	1	3	0	0	1	9	1	9	0	0	0	0	1	1	1	1	1	1	1	0	57.7	159	0	0	0	0	0	0	0	0	0	0	0	0	0	0	58
1666	12	17	0	0	1	3	0	0	0	0	1	2	1	1	0	0	1	7	1	7	0	0	0	0	0	0	0	0	1	1	1	1	40.7	146.7	0	0	0	0	0	0	0	0	0	0	0	0	0	0	58
1667	19	21	1	2	1	14	1	0	0	0	1	2	1	15	0	0	1	6	1	6	0	0	0	1	0	0	1	0	1	0	1	1	52.8	154.7	0	0	1	1	1	0	0	0	1	1	0	0	0	0	58
1668	14	18	1	1	1	9	1	0	1	1	1	2	1	6	0	0	1	7	1	5	1	0	1	1	0	0	1	1	0	1	1	1	52	150.2	0	0	0	0	0	0	0	0	0	1	0	0	0	0	58
1669	14	15	1	0	1	12	0	0	0	0	1	2	1	2	0	0	1	6	1	6	0	0	0	0	1	1	1	1	1	0	0	0	52.2	150.4	0	1	1	1	0	1	0	0	0	0	0	0	0	0	58
1670	17	20	1	1	1	5	1	0	0	0	1	1	1	3			1		1		0	0	0	1	0	0	0	0	1	1	1	1	43.6	147.6	0	0	0	0	0	0	1	0	0	0	0	0	0	0	58
1671	15	17	0	2	1	5	0	0	1	1	1	3	1	4	0	0	1	7	1	7	0	0	0	0	0	0	1	1	0	0	1	1	47.2	145.5	0	0	0	0	0	0	0	0	1	1	0	0	0	0	58
1672	14	16	0	1	1	7	1	0	0	0	1	6	1	6	0	0	1	3	1	2	0	0	0	0	0	0	0	0	0	0	0	0	46.9	148.3	0	0	0	0	0	0	0	0	0	0	0	0	0	0	58
1673	16	17	0	2	1	7	1	0	1	1	1	2	1	1	0	0	1	8	1	8	0	0	1	1	1	1	1	1	1	1	1	1	52.2	156.6	0	0	0	0	0	0	0	0	0	0	0	0	0	0	58
1674	13	14	0	1	1	8	1	0	0	0	1	0	1	6	0	0	1	6	1	6	0	0	0	0	0	0	0	0	1	0	0	0	53.5	153.2	0	0	0	0	0	0	0	0	0	0	0	0	0	0	58
1675	17	21	0	2	1	10	0	0	0	0	1	2	1	2	0	0	1	4	1	4	0	0	1	1	1	1	1	1	1	0	1	1	52.6	155.9	0	0	0	0	0	1	0	1	0	0	0	0	0	0	58
1676	13	15	1	2	1	12	0	0	0	0	1	2	1	4	0	0	1	5	1	5	0	0	0	0	1	1	1	1	1	1	1	1	48.4	149.9	1	0	0	0	0	0	0	0	0	0	0	1	0	0	58
1677	14	15	0	0	1	8	0	0	0	0	1	1	1	3	1		1		1		0	0	0	1	1	1	1	1	1	1	0	1	57.4	155.2	0	0	0	0	0	0	0	0	0	0	0	0	0	0	58
1678	28	30	0	1	1	1	0	0	0	0	1	0	1	0			0		0		0	0	0	0	0	0	0	0	1	0	0	0	38.4	141.1	0	0	0	0	0	0	0	0	0	1	0	0	0	0	58
1679	17	18	1	1	1	15	0	0	1	1	1	1	1	3	1	0	1	7	1	6	0	0	0	0	0	0	0	0	0	0	0	0	49.3	147.6	0	0	0	0	0	1	0	0	1	1	1	0	0	0	58
1680	17	19	1	0	1	10	0	0	0	0	1	1	1	1	1	0	1	6	1	6	0	0	0	1	0	0	0	0	0	0	0	0	34.7	145.3	0	0	1	0	0	1	0	1	0	0	0	0	0	0	58
1681	16	18	0	1	1	10	0	0	0	0	1	1	1	1	1	0	1	6	1	6	0	0	0	0	0	0	0	0	0	0	0	0	35.2	145.7	1	1	0	0	0	1	0	0	0	0	0	0	0	0	58
1682	16	17	0	1	1	8	0	0	0	0	1	1	1	1	1	1	1	3	1	4	0	0	0	0	0	0	0	0	0	0	0	0	47.5	146.6	0	0	0	0	0	0	0	0	0	1	0	1	0	0	58
1683	19	20	1	2	1	12	1	0	0	0	1	0	1	1	0	0	1	6	1	6	0	0	0	1	0	0	0	0	0	1	1	0	48.3	157	0	0	0	0	0	1	0	1	0	0	0	0	0	0	58
1684	18	19	1	0	1	8	1	0	1	1	0		0		1		1	8	1	4	0	0	0	1	1	1	1	1	1	0	0	0	37.8	142.5	0	0	0	0	1	0	0	1	0	0	0	0	0	1	58
1685	17	20	0	1	1	5	1	0	0	0	1	2	1	6	0	0	1	9	1	1	0	0	0	0	0	0	0	0	1	0	0	0	40.6	150	0	0	0	0	0	0	0	0	0	1	0	0	0	0	58
1686	16	18	0	1	1	4	1	0	1	1	1	1	1	17	0	0	1		1		0	0	0	0	0	0	0	0	1	0	0	0	50.6	155.4	0	0	0	0	0	0	0	0	0	0	0	0	0	0	58
1687	12	16	0	2	1	4	1	0	1	1	1	1	1	3	1	1	1	7	1	5	0	0	1	1	0	0	0	0	0	0	0	0	58.4	159.6	0	0	0	0	0	1	0	0	0	0	0	0	0	0	58
1688	15	16	0	0	1	8	1	0	0	0	1	3	1	3	1	1	1	6	1	4	0	0	0	1	0	0	0	0	1	1	0	0	72.6	154.4	0	0	0	0	0	0	0	0	0	0	0	0	0	0	58
1689	20	22	1	2	1	5	1	0	0	0	1	1	1	0	1	0	1	6	1	6	0	0	1	1	0	0	1	1	0	0	0	0	38.7	146.1	1	0	0	0	0	1	0	1	0	0	0	0	0	0	58
1690	18	19	0	1	1	12	0	0	0	0	1	1	1	2	1	1	1	6	1	6	0	0	0	0	0	0	0	0	1	0	0	0	48.8	155.5	1	0	0	0	1	1	0	0	1	1	0	0	0	0	58
1691	12	16	1	1	1	5	1	0	1	1	1	2	1	2	0	0	1		1		0	0	0	0	1	1	1	1	1	1	1	1	40.9	150.1	0	0	0	0	0	0	0	0	0	0	0	0	0	0	58
1692	20	25	0	2	1	7	0	0	1	1	1	4	1	4	0	0	1	6	1	3	0	0	0	0	0	0	0	0	1	0	0	0	41.3	154	0	1	0	0	0	0	0	0	0	1	0	0	0	0	58
1693	17	18	0	0	1	9	0	0	0	0	1	3	1	1	0	0	1	7	1	8	0	0	0	1	0	0	0	0	0	0	0	0	50	150.6	0	0	1	0	0	1	1	0	0	0	0	0	0	0	58
1694	16	18	0	1	1	8	0	0	1	1	1	2	1	1	1	0	1	5	1	5	0	0	0	1	1	1	1	1	1	1	1	1	34	154.4	0	0	0	0	0	0	0	0	0	0	0	0	0	0	58
1695	16	20	1	0	1	10	0	0	0	0	1	1	1	1	1	0	1	4	1	3	0	0	0	0	0	0	0	0	1	0	0	0	46.5	157.7	0	0	0	0	0	1	0	0	0	0	0	0	0	0	58
1696	14	16	0	2	1	8	0	0	0	0	1	7	1	2	1	0	1	4	1	4	0	0	0	0	0	0	0	0	1	0	0	0	70.9	152.5	0	0	0	0	0	1	0	0	1	0	0	0	0	0	58
1697	18	20	1	2	1	5	0	1	0	0	1	3	1	0	0	0	1	9	1	9	0	0	0	0	0	0	0	0	1	0	0	0	41.7	149.3	0	0	1	0	0	0	0	1	0	0	0	0	0	0	58
1698	15	16	0	1	1	4	0	0	0	0	1	3	1	3	0	0	1	9	1	8	1	1	1	1	0	0	0	0	1	1	0	0	52	154	0	0	0	0	1	1	1	1	0	0	0	0	0	0	58
1699	18	22	0	0	1	8	0	0	1	1	1	1	1	14	1	1	1	4	1	4	0	1	0	0	0	0	0	0	1	0	0	0	46.1	147.5	0	0	0	0	0	1	0	0	0	0	0	0	0	0	58
1700	15	20	1	2	1	8	0	0	0	0	1	2	1	5	0	0	1	6	1	5	0	0	0	1	1	0	1	1	1	1	1	1	47	148.4	0	1	1	0	1	1	0	1	0	1	0	0	1	0	58
1701	15	17	0	2	1	8	0	0	1	1	1	2	1	15	1	1	1	9	1	9	1	0	0	1	0	0	0	0	1	0	1	1	64.5	153.5	0	1	1	0	1	1	0	0	0	1	0	1	0	0	73
1702	15	18	0	0	1	8	1	0	1	1	1	2	1	1	0	0	1	5	1	5	0	0	0	0	1	1	1	1	1	0	0	1	40.6	151.7	0	0	0	0	1	1	0	1	0	1	0	0	0	0	73
1703	16	18	0	0	1	7	1	0	1	1	1	6	0		1	0	1	5	1	5	0	0	0	1	0	0	0	0	1	0	0	0	37.5	139	0	1	1	1	0	1	0	1	0	0	0	0	0	0	73
1704	14	16	0	2	1	6	0	0	1	1	1	1	1	2	0	0	1	7	1	1	0	0	0	0	1	1	1	1	1	1	1	1	48.1	156	0	1	0	0	1	1	0	0	0	1	0	0	0	0	73
1705	16	18	0	2	1	4	0	0	1	1	1	2	1	1	0	0	1	10	1	10	0	0	0	1	1	1	1	1	1	1	1	1	50.4	154.3	0	0	0	0	0	1	0	0	0	1	0	0	0	0	73
1706	15	15	0	1	1	4	1	0	1	1	1	2	0		0	0	1	7	1	7	0	0	1	1	0	1	1	1	1	1	0	1	64.4	165.4	0	1	1	1	1	1	0	1	1	1	0	0	0	0	73
1707	16	22	0	1	1	7	1	0	1	1	1	1	0		0	0	1	9	1	7	0	0	0	0	0	1	1	1	0	0	0	0	43	149.7	0	0	0	0	0	1	0	0	0	0	0	0	0	0	73
1708	15	17	1	2	1	5	1	1	1	1	1	1	1	2	0	0	1	6	1	5	0	0	0	0	0	1	1	1	1	1	1	1	64	157.5	0	0	1	0	1	1	0	0	0	1	0	0	0	0	73
1709	18	21	1	2	1	2	1	0	0	0	1	1	1	0	0	0	1	3	1	3	1	0	1	1	1	1	1	1	1	1	1	1	42.5	151.3	0	0	0	0	0	0	0	0	0	0	0	0	0	0	73
1710	16	17	1	1	1	4	1	0	1	1	1	2	1	3	1	0	1	5	1	5	0	0	0	1	1	1	0	0	1	0	0	0	54.5	143.3	0	0	0	0	0	0	0	0	0	0	0	0	0	0	73
1711	17	19	0	1	1	6	1	1	1	1	1	0	1	2	1		1	5	1	5	1	0	0	1	1	1	1	1	1	0	1	1	52.6	143.5	0	1	1	0	1	1	0	1	0	0	0	0	0	0	73
1712	13	19	0	0	1	7	0	0	0	0	1	4	1	2	1	1	1	8	1	8	0	0	0	1	1	1	1	1	1	1	1	1	40.9	148.8	0	0	0	0	0	0	0	0	0	1	0	0	0	0	73
1713	18	21	1	2	1	4	0	0	0	0	1	2	0		0	0	1	6	1	6	0	0	0	0	1	1	1	1	1	1	1	1	45.2	143.9	0	0	0	0	0	0	0	0	0	0	0	0	0	0	73
1714	16	17	1	1	1	4	1	0	0	0	1	1	0		1	0	1		1		0	0	0	1	1	1	1	1	1	1	1	1	46.5	148.5	0	0	0	0	0	1	0	0	0	0	0	0	0	0	73
1715	19	21	0	1	1	6	1	0	0	0	1	1	1	3	1	1	1	7	1	7	0	0	0	1	0	0	1	1	0	0	0	0	57.1	156	0	0	1	0	0	1	0	0	0	0	0	1	1	0	73
1716	16	19	0	0	1	2	1	0	1	1	1	0	1	0	0	0	1	7	1	7	0	0	0	0	0	0	1	1	1	0	1	1	45.3	151.5	0	0	1	0	0	0	0	0	0	1	0	0	0	1	73
1717	17	20	0	1	1	3	1	0	1	1	1	0	0		0	0	1	5	1	5	0	0	0	0	0	0	0	0	1	0	0	0	47.3	149.5	0	0	1	1	1	1	0	1	1	1	0	0	1	0	73
1718	19	20	1	2	1	6	1	0	1	1	1	1	1	1	0	0	1	4	1	4	0	0	0	0	0	0	0	0	0	0	0	0	48.2	143.1	0	0	0	0	1	1	0	0	0	0	0	0	0	0	73
1719	17	19	1	2	1	3	1	1	1	1	1	1	1	10	0		1	6	1		0	0	0	0	0	0	0	0	0	0	0	0	34.5	150.4	0	1	0	0	0	1	0	0	0	0	0	0	0	0	73
1720	17	18	0	1	1	7	0	1	1	1	1	1	1	4	1	0	1	8	1	8	0	0	0	0	0	0	1	1	0	0	0	1	45.1	150.7	0	0	0	0	1	1	0	0	0	0	0	0	0	0	73
1721	13	21	0	0	1	4	0	0	1	0	0		1	2	1	1	1	7	1	6	0	0	0	0	1	1	1	1	1	1	1	1	55.8	157.1	0	0	0	0	0	0	0	0	0	0	0	0	0	0	73
1722	18	20	0	2	1	6	1	1	1	1	0		1	1	1	0	1	6	1	6	0	0	0	0	0	0	0	0	0	0	0	0	52.2	146.6	0	0	0	0	0	1	0	0	0	1	0	0	1	0	73
1723	14	17	0	1	1	7	0	0	1	1	1	3	1	3	1	1	1	3	1	3	0	0	0	0	1	1	1	1	1	1	1	1	39.4	149.5	0	0	0	0	0	0	0	0	0	1	0	0	0	0	73
1724	15	16	0	2	1	4	1	0	1	1	0		1	1			1	6	1	6	0	0	0	0	1	1	1	1	1	1	1	1	44.5	146.8	0	1	0	0	1	1	0	0	0	1	0	0	0	0	73
1725	18	19	0	0	1	3	1	0	1	1	0		1	0	1		1	9	1	9	0	0	0	0	1	1	1	1	1	1	1	1	38.4	150.3	0	0	1	0	0	0	0	0	0	1	0	0	0	0	73
1726	16	17	0	0	1	5	1	1	1	1	0		1	0	0	0	1	5	1	5	0	0	0	0	1	1	1	1	1	0	1	0	44.5	153.5	0	0	1	0	1	1	0	1	0	0	0	0	0	0	73
1727	18	19	0	2	1	10	1	1	1	1	0		0		1	1	1	6	1	6	0	0	0	0	0	0	1	1	1	1	1	1	60	166.9	0	0	0	0	0	1	0	0	0	0	0	0	0	0	73
1728	17	19	0	0	1	7	1	0	1	0	1	2	1	20	1		1	8	1	8	0	0	0	1	0	1	1	1	1	1	1	1	43.7	149.2	0	0	0	0	1	1	0	1	0	0	0	0	1	0	73
1729	14	15	0	2	1	6	1	1	1	1	1	2	1	2	1	1	1	5	1	5	0	0	0	0	0	0	0	0	0	0	1	0	48.3	150	0	1	1	0	1	1	0	1	0	1	0	0	0	0	73
1730	14	16	0	1	1	4	1	0	1	1	1	1	1	8	0	0	1	6	1	6	0	0	0	0	0	0	0	0	0	0	0	0	49.8	150.8	1	0	0	0	0	1	0	0	0	1	0	0	0	0	73
1731	15	16	1	1	1	6	1	0	1	1	1	0	1	3	0	0	1		1		0	0	1	1	0	0	0	0	1	0	0	1	65	155	0	0	1	0	0	1	0	1	0	0	0	0	0	0	73
1732	16	17	1	1	1	4	1	1	1	1	1	0	0		0	0	1	6	1	6	0	0	0	0	1	1	1	1	1	1	1	1	76.4	151.2	0	1	1	1	1	0	0	0	0	1	0	0	0	0	73
1733	17	19	0	2	1	5	0	0	0	0	1	1	1	3			1	3	1	2	0	0	0	1	1	1	1	1	1	1	1	1	51.2	148.1	0	0	1	0	1	0	0	0	0	1	0	0	0	0	73
1734	14	17	1	0	1	8	0	1	0	0	0		0				1		1		0	0	1	0	0	1	1	1	1	1	1	1	58.3	150.5	1	1	0	0	1	1	0	1	0	0	0	0	0	0	73
1735	17	18	0	2	1	9	1	0	1	1	1	1	1	4	1	1	1	7	1	7	0	0	0	0	1	1	1	1	1	0	1	1	44	143.1	0	0	0	0	1	1	0	0	0	0	0	0	1	0	73
1736	16	17	0	1	1	8	1	0	1	1	1	1	1	1	0	0	1	9	1	9	0	0	0	0	1	1	1	1	0	0	0	0	46.7	152.6	0	0	0	0	0	1	0	0	1	0	0	0	0	0	73
1737	14	15	0	2	1	8	0	0	0	0	1	0	1	2	0	0	1	8	1	8	0	0	0	0	1	1	1	1	1	1	1	1	42.2	154.2	0	0	0	0	1	1	0	1	0	1	0	0	0	0	73
1738	16	30	0	1	1	5	0	0	0	0	1	1	1	3	0	0	1	3	1	3	0	0	0	0	1	1	1	1	1	1	1	1	40.7	150.1	0	0	0	0	1	1	0	1	0	1	0	0	0	0	73
1739	17	19	0	1	1	5	0	0	1	1	1	4	0		1	0	1	6	1	6	0	0	0	1	0	1	1	1	1	1	0	1	54	160.1	0	1	0	0	1	1	0	1	0	1	0	0	0	1	73
1740	18	20	1	2	1	5	1	0	1	1	1	3	1	1	0	0	1	6	1	6	0	0	1	1	1	1	1	1	1	1	1	1	49.4	146.5	0	1	0	0	0	1	0	0	0	1	0	0	0	0	73
1741	16	19	0	1	2		1	0	0	0	0		0				1		1		0	0	0	1	1	1	1	1	1	0	1	1	48.3	145.2	1	0	1	0	0	1	0	1	0	0	0	0	0	0	73
1742	16	17	0	2	1	4	1	0	0	0	0		1	10	0	0	1	3	1	3	0	0	0	1	1	1	1	1	1	0	1	1	38.6	142.2	0	0	0	0	0	0	0	0	0	1	0	0	0	0	73
1743	15	19	0	2	1	3	0	0	1	1	1	1	1	2	1	1	1	7	1	7	0	0	0	0	1	1	1	1	1	1	1	1	45.4	141.4	0	0	0	0	0	0	0	0	0	0	0	0	0	0	73
1744	20	22	0	0	1	4	1	0	1	1	0		1	3	1	1	1	7	1	7	0	0	0	0	1	1	1	1	1	1	1	1	64	155	0	0	0	0	1	0	0	0	0	0	0	0	0	0	73
1745	18	19	0	2	1	5	1	1	1	1	0		1	5	1	0	1	5	1	5	0	0	0	1	0	0	0	0	0	0	0	0	46.7	152.8	0	1	1	0	0	1	0	1	0	1	0	0	0	0	73
1746	15	20	0	0	1	8	1	0	1	1	0		1	6	0	0	1	9	1	9	0	0	0	1	0	1	1	1	0	0	0	0	41.6	148.5	0	0	1	0	0	0	0	0	0	0	0	0	1	0	73
1747	18	20	0	1	1	3	1	1	0	0	0		0		0	0	1	5	1	5	0	0	0	0	0	0	1	1	0	0	0	0	42.5	149.2	0	0	0	0	0	1	0	0	0	0	0	0	0	0	73
1748	16	17	1	0	1	7	1	1	1	1	1	2	1	20	0	0	1	5	1	5	0	0	0	0	1	1	1	1	1	0	0	0	45.7	151.3	0	1	0	0	1	1	1	1	1	1	0	0	1	0	73
1749	18	20	0	2	1	9	1	0	1	1	0		1	12	0	0	1	5	1	5	0	0	0	0	0	0	0	1	0	0	0	0	49.9	152.2	0	1	0	0	0	0	0	0	1	0	1	0	1	0	73
1750	18	19	0	2	1	4	1	1	1	1	0		1	5	0	0	1	5	1	5	0	0	0	1	0	0	0	0	0	0	0	0	66.6	161.2	0	1	1	0	1	1	0	1	0	0	0	0	0	0	73
1751	17	18	0	0	1	1	1	0	1	1	1	1	0		0		1	3	1	3	0	0	1	1	0	0	0	0	0	0	0	1	48.1	151.5	0	1	1	1	1	1	0	1	0	0	0	0	0	0	73
1752	18	20	0	1	1	1	1	0	1	1	0		1	2	0	0	1	4	1	3	0	0	0	1	1	1	1	1	1	1	1	1	48.9	137.9	0	1	0	0	0	0	0	0	0	0	0	0	0	0	73
1753	16	18	1	1	1	4	0	0	0	0	0		1	0	0	0	1	6	1	5	0	1	0	1	0	0	1	1	0	0	0	0	37.3	142.1	0	1	0	0	1	1	0	1	1	0	0	0	0	0	73
1754	18	23	1	2	1	6	1	0	1	1	0		1	8			1	7	1		1	1	0	0	1	1	1	1	1	1	1	1	57	155.7	0	0	0	0	0	0	0	0	1	0	0	0	0	0	73
1755	17	19	0	2	1	9	1	0	0	0	1	2	1	1	0	0	1	6	1	6	0	0	1	0	1	1	1	1	1	1	1	1	58.8	154.6	0	0	0	0	0	1	0	0	0	0	0	0	1	0	73
1756	15	16	0	1	1	4	1	1	0	0	0		1	3	1	0	1	7	1	3	0	0	0	0	0	1	1	1	1	1	1	1	38.9	145.7	0	1	0	0	1	0	0	1	0	0	0	0	0	0	73
1757	15	16	1	1	1	5	0	0	1	1	1	1	1	3	1	1	1	6	1	6	0	0	0	1	0	0	0	0	0	0	0	1	45.4	141.8	0	0	1	1	1	1	1	1	0	0	1	0	0	0	73
1758	15	16	0	0	1	4	1	0	0	0	0		1	1	0	0	1	3	1	3	0	0	0	0	0	0	1	1	0	0	0	0	38	144.4	0	0	0	0	0	0	0	0	0	0	0	0	1	0	73
1759	18	20	0	2	1	4	0	1	1	1	1	4	0		1	0	1	5	1		0	0	0	0	0	0	1	1	0	1	0	1	72	157.8	0	0	1	0	0	1	0	0	0	0	0	0	0	0	73
1760	17	19	0	2	1	10	0	0	0	0	1	7	0		0	0	1	7	1	7	0	0	1	0	0	0	1	1	1	1	1	1	43	148.3	0	0	1	0	0	1	0	0	0	0	0	0	0	0	73
1761	16	17	1	1	1	6	0	0	1	1	1	6	1	10	0	0	1	9	1	9	0	0	0	0	1	1	1	1	1	1	1	1	52	145.6	0	1	0	0	0	0	0	0	0	0	0	0	0	0	73
1762	16	17	1	2	1	7	0	0	0	0	1	4	1	3	1	1	1	5	1	5	0	0	0	0	1	1	1	1	1	1	1	1	56.7	148.5	0	1	1	0	1	1	0	1	0	1	0	0	0	0	73
1763	18	20	0	1	1	6	1	0	1	1	1	2	1	3	1	1	1	6	1	6	0	0	0	1	0	0	0	0	0	0	0	0	49.2	155.8	0	0	1	0	0	0	0	0	0	0	0	0	0	0	73
1764	16	18	0	1	1	6	1	0	1	1	1	6	1	1	1	1	1	5	1	5	0	0	0	1	1	1	1	1	1	1	1	1	42.2	154.7	0	0	1	0	0	1	1	1	0	1	0	0	1	0	73
1765	13	14	0	2	1	6	1	0	0	0	1	5	1	5	0	1	1	7	1	4	1	1	1	1	1	1	1	1	1	1	1	1	45.4	155.5	0	1	0	0	1	0	0	0	1	0	0	0	0	0	73
1766	14	19	0	2	1	9	0	0	0	0	1	1	1	5	1	0	1	7	1	7	1	1	1	1	0	0	0	0	1	0	0	1	53.9	156.5	0	0	1	0	0	1	0	0	0	0	0	0	0	0	73
1767	12	14	0	1	1	8	1	0	0	0	1	0	1	2	0	0	1	6	1	6	0	0	0	1	1	1	0	0	1	1	0	1	54.6	152.6	0	0	0	0	1	0	0	0	0	1	0	0	0	0	73
1768	16	17	0	2	1	10	1	0	1	1	1	3	1	4	0	0	1	8	1	8	0	0	1	1	0	0	0	0	1	0	0	0	41.8	148.1	0	1	0	0	0	0	0	0	0	1	0	0	0	1	73
1769	17	26	1	1	1	7	1	0	0	0	1	0	1	1	0	0	1	6	1	5	1	1	0	1	0	0	0	0	1	1	1	0	68.8	158.5	0	0	0	0	0	1	1	0	0	0	0	0	0	0	73
1770	13	17	0	2	1	6	1	0	1	0	1	3	1	2	1	1	1	7	1	7	1	1	0	1	0	1	1	1	1	0	0	0	68.3	151.4	0	0	0	0	0	1	0	0	0	0	0	0	0	0	73
1771	18	25	0	2	1	5	0	0	1	1	1	2	1	1	1	1	1	4	1	6	0	1	0	1	1	1	1	1	1	0	0	0	41.6	156	0	0	0	0	0	0	0	0	0	1	0	0	1	0	73
1772	19	20	0	1	1	5	1	0	1	1	1	2	1	1	1	1	1	7	1	7	0	1	1	1	0	1	1	1	0	0	0	0	45.5	143	0	1	0	0	1	1	0	1	1	0	0	0	1	0	73
1773	18	19	1	2	1	6	1	1	0	0	1	2	1	3	1	0	1	10	1	10	0	0	0	0	0	0	0	0	0	0	0	0	39.8	154.3	0	0	0	0	1	1	0	1	0	0	0	0	0	0	73
1774	18	19	1	1	1	6	0	0	1	1	1	3	1	7		0	1	4	1	4	0	0	0	0	0	0	1	1	1	0	1	1	57.2	150.1	0	1	0	0	1	0	0	0	0	1	0	0	0	0	73
1775	15	17	0	2	1	8	1	0	0	1	1	2	1	10	0	0	1	5	1	4	0	0	0	1	0	1	0	0	0	0	0	0	42.3	148.4	0	0	0	0	0	0	0	0	0	1	0	0	1	0	73
1776	15	17	0	0	1	8	1	0	1	1	1	1	1	3	0	0	1	4	1	5	0	0	0	1	1	1	1	1	1	1	1	1	50.4	148.2	0	0	0	0	0	0	0	1	0	0	0	0	0	0	73
1777	19	22	0	1	1	4	1	1	1	1	1	2	1	5			1		1		0	0	0	0	0	0	0	0	0	1	1	1	52.3	145.5	0	1	1	0	0	0	0	0	0	1	0	0	0	0	73
1778	17	18	0	0	1	4	1	1	1	1	1	1	1	2	1	1	1	4	1	4	0	0	0	0	0	0	0	0	0	0	0	0	40.1	148.1	0	0	0	0	1	1	0	1	0	0	0	0	0	0	73
1779	16	18	0	2	1	6	1	1	1	1	1	3	1	5	1	0	1	5	1	6	0	0	0	0	0	0	0	0	0	0	0	0	54.6	149	0	0	1	0	0	0	0	0	0	0	0	0	0	0	73
1780	18	20	0	0	1	12	0	0	1	1	1	2	1	5	0	0	1	5	1	6	0	1	0	0	0	0	0	0	0	0	1	1	44.5	144	0	1	1	0	1	1	0	1	0	1	0	0	0	0	73
1781	21	22	1	2	1	3	1	1	1	1	0		0		1	0	1	5	1	5	0	0	0	0	0	0	0	0	0	0	0	0	59.7	152.2	0	0	1	0	1	0	0	0	0	0	0	0	0	0	73
1782	19	23	0	2	1	10	1	1	1	1	1	2	0		0	0	1	7	1	7	0	0	0	1	1	1	1	1	1	1	1	1	53.8	147.5	0	0	1	0	0	1	0	1	0	0	0	0	0	0	73
1783	16	17	0	0	1	7	0	1	0	0	1	5	1	4	0	0	1	5	1	5	1	0	0	1	1	1	1	1	1	1	1	1	42.5	152	0	1	1	0	0	1	0	0	0	1	0	0	0	0	73
1784	16	18	1	1	1	2	1	0	0	0	1	2	1	2	0	0	1	9	1	9	0	0	0	0	1	1	1	1	1	1	1	1	60.5	145	0	0	1	0	0	0	0	0	1	1	0	0	0	0	73
1785	17	18	0	0	1	8	1	0	1	1	1	8	1	4	0	0	1	6	1	6	0	0	0	1	1	1	1	1	1	0	1	1	46.1	142.1	0	0	0	0	0	0	0	0	0	0	0	0	0	0	73
1786	14	18	0	1	1	7	0	1	0	0	1	5	1	1	1	1	1	7	1	7	0	0	0	0	0	0	0	0	0	0	0	1	37.1	139.7	0	0	0	0	0	1	0	0	0	0	0	0	0	0	73
1787	23	24	0	1	1	5	1	1	0	0	1	5	1	10	1	1	1	6	1	5	0	0	0	0	0	0	0	0	1	1	0	0	65.9	154.8	1	1	1	1	1	1	0	1	1	0	0	0	1	0	73
1788	15	17	1	0	1	5	0	0	1	1	1	0	1	1	1	0	1	6	1	6	0	0	0	1	1	1	1	1	1	1	1	1	52.2	143.5	0	0	1	0	0	1	0	0	0	1	0	0	0	0	73
1789	15	19	0	1	1	8	1	0	1	1	0		1	8			1	9	1	9	0	0	0	1	1	1	1	1	1	1	1	1	39.7	148.4	0	0	0	0	0	1	0	0	1	1	0	0	0	0	73
1790	23	25	0	2	1	5	1	0	1	1	1	1	1	20	1	1	1	9	1	9	0	0	0	1	0	1	1	1	0	0	1	1	61	149.9	0	0	1	0	0	1	0	0	0	0	0	0	0	0	73
1791	17	23	0	1	1	5	1	0	1	1	1	2	1	2	1	1	1	5	1	5	0	0	0	0	1	1	1	1	1	1	1	1	44.5	145.4	0	0	0	0	0	1	0	0	0	1	0	0	0	0	73
1792	13	16	1	2	1	3	1	1	1	1	1	3	1	3	0	0	1	5	1	5	0	0	0	1	1	1	1	1	1	1	1	1	60.6	151.6	0	0	0	1	1	1	0	1	0	1	0	0	0	0	73
1793	15	18	0	1	1	4	0	0	1	1	1	3	1	2	0	0	1	7	1	7	0	0	0	0	1	1	1	1	1	1	1	1	37.6	142.2	0	0	0	0	0	0	0	0	0	1	0	0	0	0	73
1794	15	17	1	1	1	3	0	0	1	1	1	3	1	2	0	0	1	7	1	7	0	0	0	0	1	1	1	1	1	1	1	1	37.7	146.3	0	0	0	0	0	0	0	1	0	0	0	0	0	0	73
1795	13	17	0	1	1	5	1	0	1	1	1	1	1	1	1	1	1	6	1	6	0	0	0	1	0	0	1	1	0	1	1	1	40.2	145.2	0	0	0	0	1	1	0	0	0	1	0	0	0	1	73
1796	16	17	0	2	1	12	1	0	1	1	1	1	1	1	1		1	9	1		0	0	0	1	1	1	1	1	1	1	1	1	43.3	146.4	0	0	0	0	0	1	0	0	1	0	0	0	1	0	73
1797	15	17	0	2	1	5	1	1	1	1	1	3	0		0	0	1	10	1	14	0	0	0	1	0	0	0	1	0	1	0	1	43.8	153.2	0	0	0	0	1	1	0	1	0	0	0	0	0	0	73
1798	16	17	0	1	1	6	1	1	0	0	1	2	1	4	1	0	1	6	1	9	0	0	0	0	0	0	0	0	0	0	0	0	35.7	154	0	0	0	0	0	1	0	0	0	0	0	0	0	0	73
1799	18	21	0	0	1	5	1	0	0	0	1	1	0		1	0	1	5	1	5	0	0	0	1	0	1	1	1	0	0	0	0	58.6	149.5	0	0	0	0	0	1	0	0	0	0	0	0	0	0	73
1800	14	17	1	1	1	9	1	0	1	1	1	0	0		1	0	1	6	1	6	0	0	0	0	0	0	0	1	0	0	0	1	36.3	139.6	0	1	0	0	1	1	0	0	0	1	0	1	0	0	73
1801	17	18	0	0	1	7	0	1	1	1	1	3	1	5	1	0	1	7	1	7	0	0	0	0	1	1	1	1	1	1	1	1	43.4	152.3	0	1	0	0	0	0	0	0	0	0	0	0	0	0	76
1802	16	18	0	1	1	6	1	0	0	0	1	2	1	4	0	0	1	6	1	6	0	0	0	0	1	1	1	1	1	1	1	1	37.7	150	0	0	0	0	0	0	0	0	0	0	0	0	0	0	76
1803	13	16	0	2	1	5	1	0	0	0	1	2	1	3		0	1		1		0	0	0	1	1	1	1	1	1	1	1	1	50.3	146.1	0	0	0	0	0	0	0	0	0	0	0	0	0	0	76
1804	18	19	1	0	1	8	1	0	0	0	1	3	1	0	0	0	1	8	1	8	1	0	0	1	1	1	0	0	1	1	1	1	41.6	141.9	0	0	0	0	0	0	0	0	0	0	0	0	0	0	76
1805	18	21	1	1	1	4	1	0	0	0	1	4	1	2	0	0	1	8	1	8	0	0	0	0	1	1	1	1	1	1	1	1	42.3	147	0	0	0	0	0	1	0	0	0	1	0	0	0	0	76
1806	18	18	0	1	1	9	1	1	0	0	1	2	1	1	1	1	1	8	1	8	0	1	1	1	0	0	0	0	0	0	0	0	51.3	157.4	0	1	1	0	0	1	0	0	0	0	0	0	0	0	76
1807	18	20	0	2	1	7	0	0	0	0	1	3	1	2	0	0	1	6	1	6	0	0	0	0	0	1	1	1	0	1	1	1	37.1	141.5	0	0	0	0	0	0	0	0	0	0	0	0	0	0	76
1808	16	20	1	0	1	8	0	0	0	0	1	4	1	6	0	0	1	6	1	6	0	0	0	0	0	0	0	0	0	1	1	1	50.8	153.5	0	0	0	0	0	0	0	0	0	0	0	0	0	0	76
1809	16	19	0	2	1	3	0	1	1	1	1	2	1	7	1	1	1	4	1	4	0	0	0	1	1	1	1	1	1	0	1	1	60.8	150.2	0	0	1	1	1	1	0	0	0	0	0	0	0	0	76
1810	16	18	0	2	1	6	0	0	1	1	1	4	1	4	0	0	1	3	1	3	0	0	0	1	1	1	1	1	1	0	1	1	48.7	149.7	0	0	1	0	0	1	0	0	0	0	0	0	0	0	76
1811	13	14	0	2	1	20	1	0	0	0	1	4	1	5	0	0	1	3	1	3	0	0	0	0	0	0	0	0	0	0	0	0	36.9	148.3	0	1	0	0	0	1	0	0	0	0	0	0	0	0	76
1812	13	14	0	0	2		0	0	0	0	1	1	0		0	0	1	5	1	5	0	0	1	1	0	0	0	0	1	0	1	1	43	138.5	0	0	0	0	0	0	0	0	0	1	1	1	0	0	76
1813	17	24	0	1	1	5	1	0	1	1	1	2	1	4	0	0	1	5	1	5	0	0	0	0	0	0	0	0	0	0	0	0	52.7	161.3	0	0	0	0	0	0	0	0	0	1	0	0	0	0	76
1814	16	20	0	0	1	6	1	0	1	1	1	2	1	4	0	0	1	6	1	8	0	0	0	0	1	1	1	1	1	1	1	1	51	153.6	0	0	0	0	0	0	0	0	0	1	0	0	0	0	76
1815	15	16	0	1	1	3	1	0	1	1	1	3	1	5	0	0	1	7	1	7	1	0	0	0	1	1	1	1	1	1	1	1	42.6	142.5	0	1	0	0	0	0	0	0	0	0	0	0	0	0	76
1816	17	19	0	2	1	9	0	0	0	0	1	4	1	4	0	0	1	3	1	3	0	0	1	1	1	1	1	1	1	0	0	1	50.6	155.1	1	1	1	0	1	1	0	0	0	0	0	0	0	0	76
1817	20	22	1	2	1	7	0	0	1	1	1	1	1	5	0	0	1	5	1	5	0	0	0	0	0	1	1	1	1	1	1	1	43.8	150.5	0	0	0	0	0	0	0	0	0	0	0	0	0	0	76
1818	16	20	0	1	1	7	1	0	0	0	1	2	1	1	0	0	1	7	1	7	0	0	0	0	0	0	1	1	0	1	1	1	40.1	148.4	0	1	0	0	0	1	0	0	0	0	0	0	0	0	76
1819	15	18	0	1	1	12	1	0	0	0	1	2	1	3	0	0	1	10	1	10	0	0	0	0	0	0	1	1	1	1	1	1	52.5	153	0	0	0	0	0	1	0	0	0	0	0	0	0	0	76
1820	18	19	0	2	1	6	1	1	1	1	1	5	1	2	0	0	1	9	1	9	0	1	0	1	1	1	0	0	1	0	1	1	48.4	151.3	0	1	0	0	0	0	0	0	0	0	0	0	0	0	76
1821	17	19	0	1	1	8	1	0	1	1	1	7	1	3	1	1	1	7	1	7	0	0	0	0	0	0	1	1	0	1	0	1	40.6	155.6	0	0	0	0	0	0	0	0	0	0	0	0	0	0	76
1822	13	15	0	0	1	5	0	0	1	1	1	10	1	5	0	0	1	5	1	5	0	0	0	0	0	0	0	0	1	1	1	1	49.8	154.9	0	0	0	0	0	0	0	0	0	1	0	0	0	0	76
1823	17	20	0	2	1	12	0	0	0	0	1	2	1	2	0	0	1	6	1	6	0	0	0	0	0	0	1	1	1	1	1	1	49.2	144.3	0	0	0	0	0	0	0	0	0	0	0	0	0	0	76
1824	18	19	0	2	1	6	0	0	1	1	1	3	1	0	0	0	1	9	1	9	1	1	1	1	1	1	1	1	1	1	1	1	48	153.3	0	1	1	1	0	1	0	0	1	0	0	0	0	0	76
1825	16	18	0	2	1	5	1	1	1	1	1	4	0		1	1	1	5	1	5	0	0	0	1	1	1	1	1	1	0	1	1	44.1	149.3	0	1	1	1	0	0	0	0	0	0	0	0	0	0	76
1826	18	20	0	2	1	5	1	0	1	1	1	1	1	3	1	1	1	6	1	6	0	0	1	1	1	1	1	1	1	1	1	1	41.4	156.4	0	0	1	0	0	1	0	0	0	1	0	0	0	0	76
1827	12	21	0	2	1	2	1	0	0	0	1	0	1	0	1	1	1	4	1	9	0	0	1	1	0	0	0	0	0	0	0	0	52	155.2	0	1	1	1	1	1	0	0	0	0	0	0	0	0	76
1828	16	18	0	1	1	8	0	0	1	1	1	1	1	16	1	0	1	3	1	3	1	1	1	1	0	0	0	0	0	1	1	1	42.6	153.1	0	0	0	0	0	0	0	0	0	0	0	0	0	0	76
1829	18	21	0	1	1	8	1	1	1	1	1	6	1	8	0	0	1	6	1	6	1	1	1	0	1	1	1	1	1	1	1	1	53.6	154.3	0	0	0	0	0	0	0	0	0	0	0	0	0	0	76
1830	19	22	1	0	1	5	1	1	1	1	1	1	1	2	0	0	1	3	1	3	1	1	1	1	0	0	1	1	1	1	1	1	47.5	154.5	0	0	0	0	0	0	0	0	0	0	0	0	0	0	76
1831	16	20	0	1	1	6	0	0	0	0	1	3	1	6	0	1	1	6	1	6	0	0	0	1	0	0	1	1	1	1	1	1	40.4	156.2	0	1	1	0	0	1	0	0	0	1	0	0	0	0	76
1832	15	18	0	1	1	8	1	0	1	0	1	4	1	6	1	1	1	6	1	6	0	0	0	0	0	0	1	1	1	1	1	1	48.1	149.9	0	0	0	0	0	0	0	0	0	0	0	0	0	0	76
1833	13	15	0	1	1	6	1	0	0	0	1	2	1	10	0	0	1	9	1	9	0	1	1	1	1	1	1	1	1	1	1	1	58.3	150.4	0	0	0	0	0	0	0	0	0	0	0	0	0	1	76
1834	19	20	0	2	1	4	1	0	0	0	1	1	1	1	0	0	1	6	1	6	0	0	0	0	0	0	1	1	0	0	0	1	51.1	149.4	0	0	0	0	0	0	0	0	0	0	0	0	0	0	76
1835	15	16	0	1	1	5	1	0	0	0	1	2	1	5	1	1	1	9	1	9	0	0	0	0	0	0	1	1	0	0	0	0	34.8	140.9	0	0	1	1	1	1	0	0	0	0	0	0	0	0	76
1836	18	19	0	0	1	4	0	0	1	1	1	4	1	2	0	0	1	3	1	4	0	0	0	0	1	1	1	1	1	1	1	1	47.3	149	0	1	1	0	0	1	0	0	0	0	0	0	1	0	76
1837	18	20	0	1	1	8	0	0	1	1	1	1	1	3	0	0	1	6	1	6	0	0	1	1	1	1	1	1	1	1	1	1	50.2	147.4	0	1	0	0	1	1	0	0	0	1	0	0	0	0	76
1838	17	22	0	2	1	7	1	1	0	0	1	3	1	5	1	1	1	6	1	6	0	0	0	0	1	1	1	1	1	1	1	1	48.2	152.5	0	1	0	0	0	0	0	0	0	0	0	0	0	0	76
1839	14	16	1	1	1	7	1	0	1	1	1	2	1	5	0	0	1	2	1	2	0	0	1	1	1	1	1	1	1	1	1	1	42	148.4	0	0	0	0	0	0	0	0	0	0	0	0	0	0	76
1840	18	19	1	2	1	8	1	0	0	0	1	1	1	2	0	0	1	6	1	6	0	0	1	1	1	1	1	1	1	1	1	1	51.1	156.3	0	0	0	0	0	0	0	0	0	0	0	0	0	0	76
1841	20	21	0	2	1	6	0	0	1	1	1	1	1	1	0	0	1	4	1	5	0	0	0	1	0	0	0	0	1	0	1	1	47.4	153.6	0	0	1	1	1	1	0	0	0	0	0	0	0	0	76
1842	15	16	0	2	1	3	1	0	1	1	1	2	0		0	0	1	6	1	6	0	1	0	1	0	0	1	1	0	0	0	1	52.3	165.9	0	0	1	0	0	0	0	0	0	0	0	0	0	0	76
1843	13	14	0	0	1	5	1	0	0	0	1	2	0		0	0	1	8	1	8	0	0	1	1	0	0	0	0	1	0	0	0	41.5	148.3	0	0	0	0	0	0	0	0	0	0	0	0	0	0	76
1844	18	20	0	0	1	7	0	0	0	0	1	1	1	2	1	1	1		1		1	1	1	1	1	1	1	1	1	0	1	1	33.2	135.3	0	1	1	0	0	1	0	0	0	1	0	0	0	0	76
1845	16	18	0	1	1	8	1	0	0	0	1	2	1	5	1	1	1	7	1	7	0	0	1	1	1	1	1	1	1	1	1	1	42.3	147.1	0	1	0	0	0	0	0	0	0	0	0	0	0	0	76
1846	17	20	0	1	1	6	1	0	0	0	1	2	1	4	0	0	1	6	1	6	0	0	0	1	1	1	1	1	1	1	1	1	54.4	160.6	0	0	0	0	0	0	0	0	0	0	0	0	0	0	76
1847	12	15	1	1	1	8	0	0	0	0	1	1	1	0		1	1	3	1	7	0	0	0	0	0	1	1	1	1	1	1	1	43	151	1	1	0	1	0	1	0	0	0	1	0	0	0	0	76
1848	20	22	1	2	1	9	1	0	0	0	1	1	1	3			1		1		0	0	1	1	1	1	1	1	1	1	1	1	44	154.2	0	0	0	0	0	0	0	0	0	0	0	0	0	0	76
1849	15	16	0	1	1	7	0	0	0	0	1	2	1	2			1	7	1	8	0	0	0	0	1	1	1	1	1	1	1	1	37.6	139.4	0	0	0	0	0	0	0	0	0	0	0	0	0	0	76
1850	22	23	1	2	1	10	1	0	0	0	1	2	1	2	0	0	1	7	1	7	0	0	0	0	0	0	1	1	0	1	1	1	49.3	153.6	0	0	0	0	1	0	0	0	0	0	0	0	0	0	76
1851	16	20	0	1	1	8	0	0	1	1	1	0	1	15		0	1	6	1	6	0	0	0	0	1	1	1	1	1	1	1	1	53.8	155.1	0	0	0	0	0	1	0	0	0	0	0	0	1	0	76
1852	21	22	1	0	1	12	1	0	0	0	1	0	1	15	0	0	1	8	1	8	0	0	0	0	0	0	1	1	0	1	0	1	56.1	160	0	1	0	0	0	0	0	0	0	0	0	0	0	0	76
1853	17	18	0	2	1	8	0	0	0	0	1	2	1	10	0	0	1	5	1	5	0	0	0	0	1	1	1	1	1	1	1	1	42	150.6	0	0	0	0	1	0	0	0	0	0	1	0	1	0	76
1854	16	20	0	0	1	4	1	1	0	0	1	1	1	6	0	0	1	7	1	7	0	0	0	0	0	0	0	0	0	1	0	0	44.1	145.3	0	0	0	1	0	0	0	0	0	0	0	0	0	0	76
1855	27	28	1	2	1	9	1	1	0	0	1	1	1	3	0	0	1	7	1	7	0	0	0	0	0	0	0	0	0	1	0	0	60	148.3	0	0	0	0	0	0	0	0	0	0	0	0	0	0	76
1856	16	22	1	0	1	8	1	1	0	0	1	2	1	3	0	0	1	6	1	6	0	0	0	0	0	0	1	1	0	1	0	1	59.9	151.2	0	0	0	0	0	0	0	0	0	0	0	0	0	0	76
1857	13	15	0	0	1	11	0	0	1	1	1	3	1	6	0	0	1	5	1	5	0	0	0	1	1	1	1	1	1	0	1	1	37.1	151	0	1	1	0	1	1	0	1	0	1	0	0	1	0	76
1858	16	16	0	0	1	4	1	0	1	1	1	4	1	6			1		1		0	1	1	1	1	1	1	1	1	1	1	1	42.6	141.1	0	0	0	0	0	0	0	0	1	1	0	0	0	0	76
1859	18	21	0	0	1	7	1	1	1	1	1	1	1	2	0	0	1	8	1	5	0	0	0	1	0	0	1	1	1	0	1	1	50.3	148.2	0	1	1	1	1	1	0	0	0	0	0	1	1	0	76
1860	18	20	0	1	1	3	1	0	0	0	1	2	1	2	0		1	3	1	1	0	0	0	1	0	0	1	1	1	0	0	0	42.9	153.1	0	0	0	0	0	1	0	0	0	0	0	0	0	0	76
1861	13	14	0	2	1	3	1	0	1	1	1	1	1	2	0	0	1	3	1	5	0	0	0	1	1	1	1	1	1	0	0	1	47.8	148.7	0	0	1	1	0	0	0	0	0	0	0	1	0	0	76
1862	18	20	0	1	1	6	1	1	1	1	1	3	1	5	1	1	1	7	1	7	1	1	1	1	0	1	1	1	1	1	1	1	49.5	160	0	0	0	0	0	0	0	0	0	0	0	0	0	0	76
1863	18	24	0	0	1	5	1	0	0	0	1	2	1	4			1		1		1	1	1	1	1	1	1	1	1	1	1	1	33.8	135.6	0	0	0	0	0	0	0	0	0	0	0	0	0	0	76
1864	15	21	0	1	1	8	1	0	0	0	1	2	1	3	1	0	1	4	1	4	1	1	1	1	1	1	1	1	1	1	1	1	60	146.2	0	0	0	0	0	0	0	0	0	0	0	0	0	0	76
1865	16	18	0	0	1	6	0	0	1	1	1	3	1	10	1	1	1	3	1	3	1	0	0	1	0	0	0	0	0	0	0	0	37.2	155.8	0	0	0	0	0	0	0	0	0	0	0	0	0	0	76
1866	18	20	0	0	1	8	1	0	0	0	1	2	1	10	0	0	1		1		0	0	1	1	1	1	1	1	1	1	1	1	37.9	146.1	0	1	0	0	1	1	0	0	0	0	0	0	0	0	76
1867	13	14	0	2	1	8	1	0	0	0	1	2	1	2	1	1	1		1		0	0	1	1	0	0	0	0	1	0	0	0	41.6	147.6	0	0	1	1	0	1	0	0	0	0	0	1	0	0	76
1868	13	15	0	1	1	7	0	1	1	1	1	1	1	2	0	0	1	10	1	1	1	1	1	1	1	1	1	1	1	1	1	1	71.8	162	0	0	0	0	0	0	0	0	0	0	0	0	0	1	76
1869	18	21	0	0	1	2	1	0	0	0	1	2	1	10	0	0	1		1		1	1	1	1	0	0	0	1	0	0	0	0	49.5	147.2	0	0	0	0	0	0	0	0	0	1	0	0	0	0	76
1870	14	15	1	1	1	4	0	0	1	0	1	1	1	1	0	0	1	8	1	8	0	0	0	1	0	1	1	1	1	1	1	1	47.1	153.7	0	0	0	0	0	0	0	0	0	0	0	0	0	0	76
1871	15	16	0	2	1	5	1	0	0	0	1	2	1	2	0	0	1	9	1	9	1	1	1	1	0	0	0	0	1	0	0	0	49.5	155.5	0	0	1	0	0	1	0	0	0	1	0	0	0	0	76
1872	17	18	0	0	1	10	0	0	1	1	1	1	1	0	1	1	1	3	1	3	0	0	1	1	0	0	1	1	1	0	1	1	48.7	154	0	0	1	0	0	0	0	0	0	1	0	0	0	0	76
1873	17	19	1	1	1	10	0	0	0	0	1	6	1	7	1	1	1	3	1	3	0	0	0	1	1	1	1	1	1	0	0	1	35.5	145.5	0	1	1	0	0	0	0	0	0	0	0	1	0	0	76
1874	15	20	0	1	1	8	1	0	1	1	1	15	1	2	0	0	1	9	1	9	0	0	1	1	1	1	1	1	1	1	1	1	43	154.4	0	0	0	0	0	0	0	1	0	0	0	0	1	0	76
1875	24	25	1	0	1	5	0	1	0	0	1	3	1	6	0	0	1	3	1	12	0	1	0	0	0	0	0	1	0	1	1	1	54.2	158.6	0	0	0	0	0	0	0	0	0	0	0	0	0	0	76
1876	12	17	1	2	1	8	0	1	0	0	1	0	1	0	0	0	1	10	1	8	0	0	0	1	1	1	1	1	1	1	1	1	62.2	150.6	0	0	1	0	0	1	0	0	0	0	0	0	1	0	76
1877	16	18	1	0	1	4	0	0	0	0	1	0	1	0	0	0	1	9	1	9	0	0	0	1	0	0	0	0	1	1	1	0	41	142.4	0	1	1	0	0	0	0	0	0	1	0	0	0	0	76
1878	17	19	0	2	1	4	1	0	0	0	1	2	1	1	0	0	1	9	1		0	0	0	0	0	0	0	0	0	1	0	0	36.1	145.8	0	1	0	0	1	0	0	0	0	0	0	0	0	0	76
1879	17	22	1	2	1	3	1	0	1	1	1	0	0		0	0	1	10	1	6	1	1	0	1	0	1	0	0	1	1	1	1	47.6	145.5	0	0	0	0	0	0	0	1	0	0	0	0	0	0	76
1880	19	20	0	1	1	4	0	0	0	0	1	5	1	6			1		1		0	1	0	0	0	0	0	0	0	1	1	1	40.6	147.1	0	0	1	1	0	1	0	0	0	0	0	0	0	0	76
1881	16	19	0	1	1	8	1	1	0	0	1	2	1	3	1	1	1	7	1	7	0	0	0	0	1	1	1	1	1	1	1	1	34.6	140	0	1	0	0	1	0	0	0	0	1	0	0	0	0	76
1882	16	18	0	1	1	9	1	0	0	0	1	2	1	2	1	1	1		1		1	1	1	0	1	1	1	1	1	1	1	1	49.3	147.3	0	0	0	0	0	0	0	0	0	1	0	0	0	0	76
1883	17	18	0	1	1	8	1	0	0	0	1	1	1	6	0	0	1	8	1	8	0	0	1	1	1	1	1	1	0	1	1	1	36.9	147.4	1	1	0	0	0	1	0	0	0	0	0	0	1	0	76
1884	14	15	1	1	1	7	0	0	0	0	1	3	1	1	0	0	1	9	1	9	0	0	1	0	1	1	1	1	1	1	1	1	64.6	149.5	0	0	0	1	0	1	0	0	0	0	0	0	0	0	76
1885	17	18	0	2	1	11	0	0	1	1	1	2	1	3	0	0	1	5	1	5	0	0	0	0	0	0	1	1	1	0	1	1	38.6	145.5	0	0	0	0	0	1	0	0	0	0	0	0	0	0	76
1886	13	14	0	2	1	8	0	0	0	0	1	1	1	1	0	0	1	9	1	9	0	0	0	1	1	1	1	1	1	1	1	1	53.6	148.5	0	0	0	0	0	1	0	0	1	1	0	0	0	0	76
1887	14	16	0	0	1	6	0	0	0	0	0		0		0	0	1	5	1	5	0	0	1	0	0	0	0	0	0	1	0	0	45	147.9	0	0	0	0	0	0	0	0	0	0	0	0	0	0	76
1888	15	33	0	2	1	4	0	0	1	1	1	3	1	2	0	0	1	9	1	9	0	1	1	0	1	1	1	1	1	1	1	1	37.4	137.4	0	0	1	0	0	0	0	0	0	0	0	0	0	0	76
1889	19	20	1	2	1	10	0	0	1	1	1	3	1	6	0	0	1	9	1	5	0	0	0	0	1	1	1	1	1	1	1	1	36.1	145.1	0	1	0	0	0	1	0	1	0	1	0	0	0	0	76
1890	13	16	1	1	1	8	1	0	1	1	1	2	1	5	1	0	1	6	1	6	0	0	0	1	1	1	1	1	1	1	1	1	45.4	154.9	1	1	1	0	0	0	0	0	0	0	0	0	0	0	76
1891	14	17	0	2	1	10	1	0	0	0	1	2	1	3	1	0	1	5	1	5	0	0	0	1	0	0	0	0	1	0	0	1	44.6	146.7	0	0	0	1	0	1	0	0	0	0	0	0	0	0	76
1892	16	18	1	0	1	5	0	0	0	0	1	5	1	1	0	0	1	4	1	4	0	0	0	1	1	1	1	1	1	0	0	1	50.1	154.2	0	0	0	0	0	0	0	0	0	0	0	0	0	0	76
1893	16	18	0	0	1	5	0	0	0	0	1	1	1	2	0	0	1	6	1	6	0	0	0	0	0	0	0	0	1	1	1	1	44.6	150.1	1	0	0	0	0	1	0	0	0	0	0	0	0	0	76
1894	14	15	0	1	1	13	1	0	0	0	1	4	1	5	0	0	1	5	1	5	0	0	0	1	1	1	1	1	1	1	1	1	38.2	141.7	0	0	1	1	1	1	0	1	0	0	0	0	0	0	76
1895	19	21	1	1	1	6	1	0	1	1	1	2	1	3	0	0	1	6	1	6	0	0	0	0	0	0	0	1	1	1	1	1	32.9	149.7	0	1	1	1	0	1	0	1	0	1	0	0	0	0	76
1896	14	16	0	2	1	12	1	0	1	1	1	1	1	10	0	0	1	6	1	6	0	0	0	1	1	1	1	1	1	1	1	1	46.2	144.4	0	0	0	0	0	0	0	0	0	0	0	0	0	0	76
1897	18	19	0	2	1	5	0	0	0	0	1	1	1	1	0	0	1	8	1	8	0	0	0	1	0	0	0	0	1	1	1	1	45.1	147	1	1	0	0	0	1	0	0	0	0	0	1	0	0	76
1898	16	18	0	1	1	8	0	0	0	0	1	2	1	4	0	0	1	6	1	6	0	0	0	0	1	1	1	1	1	1	1	1	41.5	148.3	0	0	0	0	0	0	0	0	0	0	0	0	0	0	76
1899	16	17	0	1	1	8	1	0	1	1	1	2	1	4	0	0	1	6	1	6	0	0	1	1	1	1	1	1	1	1	1	1	50.3	136.7	0	0	0	0	0	0	0	0	0	1	0	0	0	0	76
1900	15	16	0	1	1	8	0	0	0	0	1	2	1	5	0	0	1	6	1	6	0	0	1	1	1	1	1	1	1	1	1	1	38.2	150	0	1	0	0	0	0	0	0	1	1	0	0	0	0	76
1901	13	14	1	2	1	6	1	0	0	0	0		1	2	0	0	1	6	1	5	0	0	0	1	1	1	1	1	1	1	1	1	41.9	143.2	0	1	0	0	0	1	0	0	0	1	0	0	0	0	92
1902	16	17	0	1	1	6	1	0	0	0	1	4	1	6	0	0	1	6	1	4	0	0	1	1	1	1	1	1	1	1	1	1	47.9	144.1	0	1	0	0	0	1	0	0	0	0	0	0	0	0	92
1903	18	22	0	0	1	6	1	0	1	1	0		1	6	0	0	1	9	1	8	0	0	0	1	1	1	1	1	1	1	0	0	50.8	145.6	0	0	0	0	0	1	0	0	1	0	0	0	0	0	92
1904	16	17	1	1	1	6	1	0	0	0	1	1	1	6	0	0	1		1		0	0	0	1	1	1	1	1	1	1	1	1	39.5	143.2	0	0	1	0	0	1	0	0	0	0	0	0	0	1	92
1905	16	18	1	1	1	3	1	0	0	0	1	2	1	2	0	0	1		1		0	0	0	0	0	0	0	0	0	0	0	0	52.4	145.6	1	0	1	0	1	1	0	1	0	1	1	0	0	0	92
1906	14	15	0	0	1	6	1	0	0	0	1	1	1	1	1	1	1	10	1	10	0	0	0	0	0	1	0	0	1	1	0	0	44	150	1	1	1	1	0	1	0	0	0	1	1	0	1	0	92
1907	17	19	0	0	1	4	0	0	1	1	1	3	1	2	0	0	1	6	1	6	0	0	0	1	1	1	1	1	1	0	0	0	49.8	153	0	1	1	0	1	1	0	1	0	1	0	0	0	0	92
1908	16	17	0	1	1	20	0	0	0	0	1	8	1	13	0	0	1	7	1	7	0	0	0	0	0	0	0	0	0	1	1	0	50	152.5	0	0	0	0	0	1	0	0	0	0	0	0	1	0	92
1909	17	20	0	1	1	6	0	0	0	0	1	2	1	8	0	0	1	5	1	5	0	0	0	1	0	1	1	1	0	1	1	0	36.6	149.7	0	0	1	0	0	1	0	0	0	0	0	0	0	0	92
1910	15	17	0	0	1	5	0	0	0	0	1	4	1	7	0	0	1	3	1	3	1	1	1	1	0	0	1	1	1	1	1	1	47	157.3	0	1	0	0	1	1	0	1	0	0	0	0	1	0	92
1911	15	17	0	1	1	5	1	0	0	0	1	2	1	5	1	1	1	6	1	5	0	0	0	1	1	1	1	1	1	1	1	1	44.3	158.9	0	1	0	0	1	0	0	0	0	1	0	0	1	0	92
1912	16	17	0	0	1	5	1	0	0	0	1	4	1	3	0	0	1	7	1	4	0	0	1	1	0	1	1	1	1	1	1	1	34.1	142.6	0	0	1	0	0	0	0	1	0	1	0	1	1	0	92
1913	13	18	0	0	1	6	0	0	0	0	1	3	1	4	1	1	1	10	1	10	0	0	0	1	1	1	1	1	1	1	1	1	37.7	139.3	1	1	1	1	0	0	0	0	0	1	0	0	0	0	92
1914	29	30	1	1	1	10	1	0	1	1	1	1	1	1	0	0	1	6	1	6	0	0	0	0	1	1	1	1	1	1	1	1	56.1	149	1	0	1	0	1	1	0	0	0	1	0	0	0	0	92
1915	18	19	0	1	1	6	0	0	0	0	1	3	1	2	1	1	1	7	1	7	0	0	1	1	0	1	0	0	1	1	1	0	40.4	140.3	0	0	0	0	0	1	0	0	0	0	0	1	0	0	92
1916	15	17	1	1	1	4	0	0	0	0	1	0	1	0	0	0	1		1		0	0	0	1	0	0	0	0	0	0	0	0	47.4	144.2	0	1	1	1	1	1	1	1	0	1	0	0	1	0	92
1917	17	19	0	1	1	7	0	0	0	0	1	4	1	5	1	1	1	10	1	10	0	0	0	0	0	0	0	0	0	1	1	1	56.8	162.1	0	1	1	1	0	1	0	0	0	1	0	0	1	0	92
1918	13	17	1	0	1	8	0	0	1	1	1	3	1	7	1	1	1	4	1	4	0	0	0	0	0	1	0	0	1	1	1	1	67.5	145.7	0	0	0	0	0	1	0	0	0	0	1	0	0	0	92
1919	16	18	0	0	1	4	1	0	0	0	1	4	1	1	1	1	1	5	1	6	0	0	0	1	0	0	0	0	0	0	0	0	38.2	149	0	0	0	0	0	1	0	0	0	0	0	1	1	0	92
1920	16	17	0	0	1	6	1	0	0	0	1	6	0		1	1	1	6	1	8	0	0	1	1	1	1	1	1	1	1	1	1	46.3	154.4	0	1	1	0	1	1	0	0	1	0	0	1	0	0	92
1921	17	18	0	0	1	5	1	0	0	1	1	1	0		0	0	1	7	1	5	0	1	1	1	1	1	1	1	1	1	1	0	39.1	145.8	0	1	0	0	1	1	0	0	0	0	0	1	1	0	92
1922	17	22	1	1	1	8	1	0	1	1	1	3	0		0	0	1	4	1	2	0	1	1	1	1	1	1	1	1	1	0	0	45.2	144.5	0	1	1	0	1	1	0	0	0	1	0	0	1	1	92
1923	14	15	1	1	1	6	0	1	1	1	1	1	1	1	1	1	1	8	1	8	0	0	1	1	0	0	0	0	0	0	0	0	39.7	155.9	0	0	0	0	1	1	0	1	1	1	0	0	0	0	92
1924	15	16	0	1	1	6	0	0	0	0	1	6	1	1	1	0	1	4	1	4	0	0	0	1	1	1	1	1	1	0	1	0	44.1	146.5	0	0	1	0	0	0	0	0	0	1	0	0	1	0	92
1925	19	21	0	1	1	4	1	1	1	1	1	4	0		1	1	1	6	1	6	0	0	0	0	1	1	1	1	1	1	1	1	50.8	150.5	0	1	1	0	1	1	0	0	1	1	1	0	0	0	92
1926	23	24	0	1	1	3	0	0	1	1	1	2	1	3	1	1	1	6	1	6	1	1	0	1	1	1	1	1	1	1	1	1	54.9	156.1	0	0	0	1	0	1	0	0	0	1	0	0	0	0	92
1927	19	21	0	0	1	4	0	0	0	0	1	4	1	3			1		1		0	0	0	1	0	1	0	0	1	0	0	0	43.5	152	0	0	1	0	0	1	0	0	0	0	0	0	0	0	92
1928	17	18	0	1	1	7	1	1	1	1	1	6	1	2	1	1	1	9	1	9	0	0	0	0	1	1	1	1	1	0	0	0	44.6	144.5	0	0	1	0	1	1	0	1	0	0	0	0	0	0	92
1929	18	20	0	2	1	2	1	0	0	0	0		0		0	0	1	4	1	4	0	0	0	0	0	0	0	0	0	0	0	0	50.8	147.4	0	0	1	0	1	1	0	0	0	1	0	1	0	0	92
1930	14	18	1	2	1	5	0	0	0	0	1	4	1	2	1	1	1	5	1	5	0	0	0	1	0	0	1	1	1	0	0	0	51.8	150.6	1	1	1	1	1	1	0	0	0	0	0	0	0	0	92
1931	17	20	1	2	1	3	1	0	1	1	1	4	1	5	1	1	1	5	1	5	0	0	0	1	0	1	1	1	1	0	0	0	32.2	142.1	0	1	1	0	0	0	0	0	0	1	0	1	1	0	92
1932	17	18	1	2	1	7	0	0	0	0	1	6	1	2	1		1	5	1	5	0	0	0	1	1	1	1	1	1	1	1	1	36.5	145.9	0	1	1	0	1	1	1	0	1	0	0	0	1	0	92
1933	16	17	0	1	1	3	0	0	0	0	1	3	1	1	1	1	1	9	1	9	0	0	0	1	0	1	1	1	1	0	0	1	45.9	143.9	1	1	1	0	1	1	0	0	1	1	0	1	0	0	92
1934	16	17	1	2	1	4	1	1	1	1	1	5	1	6	1	1	1		1		0	0	1	1	0	0	1	1	1	0	0	0	56.3	151.5	0	0	1	0	0	0	0	0	0	0	0	1	1	0	92
1935	17	18	0	1	1	8	1	1	1	1	1	8	1	2	1	0	1	4	1	4	0	0	1	1	0	1	0	0	1	0	0	0	45.5	149.1	0	0	0	0	1	0	0	1	0	0	0	1	1	0	92
1936	20	21	1	0	1	10	1	1	1	1	1	8	1	2	0	0	1	6	1	7	0	0	1	1	0	1	1	1	1	1	1	0	33.8	144.4	1	1	1	0	1	1	0	1	0	1	0	1	1	0	92
1937	18	20	0	1	1	2	0	0	0	0	1	4	1	2	0	1	1	6	1	4	0	0	1	1	1	1	1	1	1	1	1	1	37.6	149.4	0	0	1	0	0	1	0	0	0	0	0	1	1	0	92
1938	18	23	0	1	1	6	1	0	0	0	0		0		1	0	1	5	1	6	0	0	1	1	1	1	1	1	1	1	1	1	44.7	150.3	0	0	0	0	1	1	0	0	0	1	0	0	0	0	92
1939	20	22	1	1	1	5	1	0	0	0	1	3	1	2	1	0	1	9	1	2	0	0	0	0	1	1	1	1	1	0	0	0	55.8	158.3	0	0	0	1	0	0	0	0	0	0	0	0	0	0	92
1940	18	19	0	2	1	8	1	0	0	0	1	2	1	3	1	1	1	9	1	9	0	0	0	1	0	0	0	0	0	0	0	0	44.5	153.5	0	0	1	0	0	1	0	0	0	0	0	1	1	0	92
1941	19	20	0	1	1	3	1	0	0	0	1	2	1	1	1	1	1	10	1	10	0	0	0	0	0	0	0	0	0	0	0	0	36.3	150.4	1	0	0	0	0	1	0	0	0	1	1	0	0	0	92
1942	16	17	0	1	1	4	0	0	1	1	1	1	1	2	1	1	1	6	1	6	0	0	0	1	1	1	1	1	1	1	1	1	48.7	153.2	0	1	1	1	1	1	0	0	0	0	0	0	0	0	92
1943	12	16	0	1	1	3	0	1	0	0	1	2	1	4	0	0	1	3	1	4	0	0	0	1	0	1	0	0	1	0	0	0	51.7	153.9	0	1	1	1	0	0	0	1	1	1	0	0	0	0	92
1944	15	16	0	1	1	8	0	0	0	0	1	4	1	8	0		1	6	1	5	0	0	0	0	0	0	0	0	0	0	0	0	39	149.3	0	1	0	0	0	1	0	0	0	0	0	0	0	0	92
1945	14	15	0	1	1	1	0	0	0	0	1	2	1	20	0	0	1		1		0	0	1	1	0	1	1	1	1	0	0	0	43.5	152.5	0	0	0	1	0	1	0	0	0	0	0	0	0	0	92
1946	14	16	0	1	2		0	0	0	0	1	2	1	2		0	1		1	3	0	0	1	1	1	1	1	1	1	1	1	1	43.7	149.3	0	0	1	0	0	0	0	0	0	1	0	0	0	0	92
1947	16	18	0	1	1	7	0	1	1	1	1	2	1	8	1	1	1	8	1	8	0	0	0	1	0	1	1	1	1	1	1	0	43.7	150.4	0	1	0	0	0	0	0	0	0	1	0	1	0	0	92
1948	16	21	0	2	1	3	0	0	0	0	1	2	1	4	1	1	1	6	1	6	1	0	1	1	0	1	1	0	1	1	0	0	42.8	155.7	0	0	1	0	0	1	0	0	0	1	0	0	0	0	92
1949	18	19	0	0	1	4	0	0	1	1	1	5	1	1	0		1		1		0	0	0	0	0	0	1	1	0	1	1	1	43.2	149.2	0	1	0	0	1	1	0	1	0	1	0	0	1	0	92
1950	17	19	1	1	1	4	0	0	0	0	1	4	0			0	1		1	8	0	0	1	0	0	0	0	0	0	0	0	0	39.3	157.5	0	0	0	1	1	1	0	0	1	1	0	0	0	0	92
1951	17	19	0	1	1	6	1	0	1	1	1	0	1	0	1	0	1	10	1	10	0	0	1	1	0	0	0	0	0	0	0	0	44.7	151.6	0	0	1	0	1	1	0	0	0	0	0	0	0	0	92
1952	15	16	0	2	1	7	0	1	1	1	1	2	1	4	0	0	1		1		0	0	0	1	0	1	0	0	1	0	0	0	51.1	152.5	0	0	0	0	0	1	0	0	0	0	0	0	0	0	92
1953	15	18	0	0	1	3	0	0	1	0	1	3	1	6	0	0	1	7	1	7	0	0	1	0	1	1	1	1	1	1	0	0	47.8	147.4	1	1	0	0	0	1	0	0	1	1	0	0	0	0	92
1954	15	17	0	0	1	4	1	0	1	0	1	4	1	3		0	1		1		0	0	0	0	1	1	0	0	1	0	1	1	38.9	141.6	0	0	0	0	0	1	0	1	0	0	0	0	0	0	92
1955	15	17	1	1	1	6	1	1	0	1	1	6	1	3	0	0	1		1		0	0	1	1	1	1	1	1	1	0	1	1	65.2	152.3	0	1	1	1	1	1	1	1	0	0	0	0	0	0	92
1956	16	26	0	1	1	2	0	0	0	0	1	2	1	3	0	0	1		1	5	0	0	1	1	0	0	0	0	0	0	0	0	42	149.3	0	0	0	0	0	1	0	0	0	0	0	1	1	0	92
1957	18	19	0	1	1	6	1	0	0	0	1	5	1	4			1		1		0	0	1	1	1	1	1	1	1	0	0	0	54.2	153.6	1	0	1	0	1	1	0	1	0	0	0	0	1	0	92
1958	16	21	0	0	1	3	1	0	0	0	1	5	1	1	1	1	1	6	1	5	0	0	1	0	1	1	1	1	1	1	1	1	41.6	151.2	0	0	0	0	0	0	0	0	1	0	0	1	0	0	92
1959	18	19	1	1	1	4	1	0	0	0	1	2	1	2	0	0	1	8	1	8	0	0	0	0	1	1	1	1	1	1	1	1	43.9	151.3	0	0	1	0	0	1	1	1	0	1	1	0	1	0	92
1960	18	19	0	2	1	6	1	0	0	0	1	4	1	2	1	1	1	7	1	7	0	0	0	1	1	1	1	1	1	1	0	0	40	154.8	0	0	1	0	0	1	0	0	0	0	0	0	0	0	92
1961	17	18	1	1	1	2	0	0	0	0	0		0		0	0	1	6	1	6	0	0	0	1	1	1	1	1	1	0	0	1	63	152.2	0	0	1	0	1	1	0	1	1	0	0	1	1	0	92
1962	18	19	0	0	1	3	0	1	0	0	1	3	1	3	1	1	1		1		0	0	0	1	0	1	1	1	0	1	1	1	45.5	158.4	0	1	0	0	1	1	0	0	0	0	0	0	1	1	92
1963	16	17	0	1	1	6	0	0	0	0	1	4	1	1	1	1	1	6	1	6	0	0	0	1	0	1	0	1	1	0	0	0	45.2	146.4	0	0	0	0	0	0	0	0	0	0	0	0	0	0	92
1964	16	18	1	2	1	3	0	1	0	0	1	1	1	1	0	0	1	6	1	6	0	1	1	1	0	0	1	1	1	0	1	1	70.7	154.5	1	1	1	1	1	1	0	1	0	1	1	0	0	0	92
1965	18	19	1	0	1	3	1	0	0	0	1	2	1	3	0	0	1		1	3	0	0	0	1	1	1	1	1	1	1	1	1	43.6	147.3	0	0	1	0	1	1	0	0	0	1	0	0	1	0	92
1966	23	26	0	0	1	5	1	0	0	0	1	2	1	2	0	0	1	6	1	10	0	0	0	0	0	0	0	0	0	0	0	0	59.6	147.7	0	0	0	0	0	0	0	0	0	0	0	0	0	0	92
1967	16	17	0	1	1	5	0	0	0	0	1	2	1	1	1	1	1		1		0	0	1	1	0	1	1	1	1	0	1	0	41.5	152.8	0	0	1	1	1	1	0	0	0	1	0	0	0	0	92
1968	15	18	0	1	1	6	0	0	1	1	1	3	1	2	1	1	1	8	1	8	0	0	1	1	0	1	0	0	1	0	1	1	43.5	149	0	1	1	0	0	1	0	0	1	1	0	0	1	0	92
1969	17	18	0	1	1	3	1	0	0	0	1	1	1	1			1	6	1	6	0	0	0	1	0	0	0	0	0	0	0	0	41.9	148.6	1	0	0	0	0	1	0	0	0	0	0	0	0	0	92
1970	22	22	1	0	1	5	1	0	0	1	1	0	1	7	0	0	1	9	1	9	0	0	0	0	0	0	0	0	0	0	0	0	58.5	155.8	0	0	0	0	0	1	0	0	0	1	0	0	0	0	92
1971	17	19	0	1	1	3	1	0	0	0	1	2	1	6	1	0	1	8	1	8	0	0	0	1	0	1	0	0	1	0	0	0	39.3	143.7	0	1	1	1	0	1	0	0	0	1	0	0	1	0	92
1972	16	18	1	1	1	8	1	0	0	0	1	2	1	5	0	0	1	6	1	9	0	0	0	0	0	1	0	0	1	0	0	0	37.1	149.9	0	1	1	1	1	1	1	0	0	1	0	0	0	0	92
1973	16	19	0	1	1	4	1	0	1	1	1	6	1	2	0	0	1	6	1	6	0	0	0	1	1	1	0	1	1	1	1	1	39.8	153	0	1	1	0	1	0	1	1	0	0	0	1	0	0	92
1974	16	18	1	0	1	5	1	0	0	0	0		1	0	1	1	1	6	1	8	0	0	0	0	0	0	1	1	1	1	1	1	44.8	142.7	0	1	1	0	0	0	1	1	0	0	0	0	0	0	92
1975	16	18	0	1	1	10	0	0	0	0	1	1	1	5	0	0	1	6	1	3	0	0	0	1	0	0	0	0	0	0	0	0	43.7	145.2	0	0	0	0	0	0	0	0	0	0	0	0	0	0	92
1976	16	18	0	1	1	7	0	0	0	0	1	3	1	4	0	1	1	10	1	10	0	0	0	1	0	0	0	0	0	1	1	1	42.6	143.2	0	0	1	0	1	1	0	0	0	0	0	0	0	0	92
1977	18	19	1	2	1	3	0	0	1	1	1	2	1	1	1	1	1	9	1	9	0	0	0	1	0	1	1	1	1	1	1	1	36.2	141.3	0	1	1	0	1	1	0	0	0	1	0	0	1	0	92
1978	19	20	0	0	1	5	1	0	0	0	1	1	1	3	1	1	1	7	1	7	1	0	0	1	0	1	0	1	1	1	1	1	72.7	155	0	1	1	1	0	1	0	0	0	1	0	1	1	0	92
1979	17	18	0	0	1	6	0	0	0	0	1	6	0		0	0	1		1		0	0	0	1	0	0	0	0	1	0	1	0	41.7	140.3	0	1	0	0	0	1	0	0	0	1	0	0	1	0	92
1980	14	16	1	1	1	7	1	0	0	0	1	5	0		0	0	1	2	1	2	1	0	1	1	1	1	1	1	1	1	1	0	47.5	140.8	0	0	1	0	0	1	0	0	0	1	0	0	0	0	92
1981	16	18	1	2	1	5	1	0	0	0	1	0	1	1	1	1	1	6	1	5	0	0	0	0	1	1	1	1	1	1	0	1	51.1	147.8	0	0	0	0	0	0	0	1	0	0	0	0	0	0	92
1982	20	22	0	1	1	6	1	0	0	0	1	1	1	2	1	0	1	7	1	7	0	0	1	1	1	1	1	1	1	1	1	1	60.2	165.5	0	0	1	0	1	1	0	1	0	0	0	0	1	0	92
1983	15	18	0	1	1	6	1	0	0	0	1	1	1	1	1	1	1	9	1	9	0	0	0	1	0	1	0	0	1	0	0	0	39.4	152.4	0	0	0	1	0	1	0	0	0	1	0	0	1	0	92
1984	15	18	1	1	1	7	1	0	0	0	1	2	1	3	1	1	1	10	1	10	0	0	0	1	0	0	1	1	0	0	0	1	41.8	151.1	0	0	0	1	0	1	0	0	0	1	0	0	0	0	92
1985	17	18	0	0	1	5	0	0	0	0	1	2	1	2	0	0	1	7	1	8	1	0	1	1	1	1	1	1	1	0	0	0	44.5	153.5	0	0	0	0	0	1	0	0	0	0	0	1	1	0	92
1986	16	18	0	0	1	6	0	0	0	0	1	1	0		0	0	1	2	1	3	0	0	1	1	1	1	1	1	1	1	1	1	37.6	142	0	0	1	0	0	1	0	0	0	1	0	1	1	0	92
1987	15	20	0	1	1	6	0	0	1	0	1	5	1	12	0	0	1	6	1	6	0	0	0	1	0	1	0	1	1	0	0	0	40.4	147.5	0	0	0	0	0	0	0	0	0	0	0	0	0	0	92
1988	18	19	0	0	1	6	1	0	0	0	1	3	1	0	1	1	1	9	1	9	0	0	1	1	0	0	0	0	0	0	0	1	43.7	149	0	1	1	0	1	1	0	0	1	1	0	0	1	0	92
1989	20	22	0	0	1	8	1	0	0	0	1	4	0		1	1	1	8	1	8	0	0	0	1	0	1	0	0	1	1	1	1	40.5	149.1	0	0	1	0	0	1	0	0	0	1	0	0	0	0	92
1990	18	20	0	0	1	7	0	0	1	1	1	2	0		1	1	1	4	1	4	0	0	1	1	0	1	1	1	1	1	0	1	49.7	152.5	0	0	1	0	1	1	0	1	1	0	1	0	0	0	92
1991	16	17	0	1	1	5	1	0	0	0	1	4	1	4	1	1	1	5	1	6	0	0	1	0	1	1	1	1	1	0	0	1	43.3	154	0	0	0	0	0	1	0	1	0	1	0	0	0	0	92
1992	15	16	0	0	1	3	0	0	0	0	1	2	1	1	1	1	1	5	1	6	0	0	0	0	1	1	1	1	1	0	1	1	40.6	149.9	0	0	0	0	0	1	0	1	0	1	0	0	0	0	92
1993	19	21	0	0	1	5	0	0	0	0	1	2	1	2	1	1	1	4	1	4	0	0	1	1	1	1	1	1	1	1	0	0	44.4	145	0	0	0	0	0	1	0	0	1	1	0	0	0	0	92
1994	16	17	1	0	1	3	0	0	0	0	1	1	0		1		1	6	0		0	0	0	0	1	1	1	1	1	0	0	1	43.6	148.1	0	0	1	0	0	1	0	0	0	0	0	0	0	0	92
1995	16	18	0	0	1	6	0	0	0	0	1	2	1	1	0	0	1	7	1	7	0	0	1	1	0	1	0	0	1	1	0	1	65.7	155.1	0	0	1	0	0	1	0	0	0	1	0	0	0	0	92
1996	16	16	0	1	1	5	0	0	1	1	1	3	1	3	1	1	1	10	1	10	0	0	0	1	1	1	0	0	1	0	1	0	45.8	150.1	0	0	1	1	0	1	0	0	0	0	0	0	0	0	92
1997	16	19	1	1	1	4	0	0	0	0	1	2	1	1	1	1	1	10	1	2	0	0	0	1	1	1	0	0	1	0	0	0	38.3	137.3	0	1	1	1	0	1	0	0	0	1	0	0	0	0	92
1998	18	22	1	0	1	3	1	0	0	0	1	2	1	4	1	1	1	6	1	5	0	0	0	1	0	0	1	0	0	0	0	0	44.6	142.5	0	1	1	1	1	1	0	1	0	1	0	0	1	0	92
1999	18	20	0	1	1	6	0	0	1	1	1	2	1	1	1	1	1	4	1	4	0	0	1	1	0	1	0	0	0	1	1	1	34.4	142.5	0	0	1	0	0	0	0	0	0	0	1	0	0	0	92
[truncated: 1 more rows]
[truncated: 56 more columns]
